# Supplementary material for: Rapid expansion and visual specialisation of learning and memory centres in the brains of Heliconiini butterflies
Source: Nat Commun. 2023 Jul 7;14:4024. doi: 10.1038/s41467-023-39618-8 (PMC10328955; doi:10.1038/s41467-023-39618-8)
Supplement: Supplementary file 6 — Source Data [file 41467_2023_39618_MOESM6_ESM.zip]

Archive with 78 entries (53 files):
- Couto, Young et al_Source Data 2/
- Couto, Young et al_Source Data 2/.DS_Store
- __MACOSX/
- __MACOSX/Couto, Young et al_Source Data 2/
- __MACOSX/Couto, Young et al_Source Data 2/._.DS_Store
- Couto, Young et al_Source Data 2/Source Data Figure 4/
- Couto, Young et al_Source Data 2/Source Data Figure 4/Tracingdata.csv
- __MACOSX/Couto, Young et al_Source Data 2/Source Data Figure 4/
- __MACOSX/Couto, Young et al_Source Data 2/Source Data Figure 4/._Tracingdata.csv
- Couto, Young et al_Source Data 2/Source Data Figure 3/
- Couto, Young et al_Source Data 2/Source Data Figure 3/Synapsedata.csv
- __MACOSX/Couto, Young et al_Source Data 2/Source Data Figure 3/
- __MACOSX/Couto, Young et al_Source Data 2/Source Data Figure 3/._Synapsedata.csv
- Couto, Young et al_Source Data 2/Source Data Figure 3/KCdata.csv
- __MACOSX/Couto, Young et al_Source Data 2/Source Data Figure 3/._KCdata.csv
- Couto, Young et al_Source Data 2/Source Data Figure 3/Heliconiini_neuro_individuals.csv
- __MACOSX/Couto, Young et al_Source Data 2/Source Data Figure 3/._Heliconiini_neuro_individuals.csv
- Couto, Young et al_Source Data 2/Source Data Figure 3/Heliconiini_neuro_species.csv
- __MACOSX/Couto, Young et al_Source Data 2/Source Data Figure 3/._Heliconiini_neuro_species.csv
- Couto, Young et al_Source Data 2/Source Data Figure 3/phalloidin_means.xlsx
- __MACOSX/Couto, Young et al_Source Data 2/Source Data Figure 3/._phalloidin_means.xlsx
- Couto, Young et al_Source Data 2/Source Data Figure S3/
- Couto, Young et al_Source Data 2/Source Data Figure S3/SnellRood.csv
- __MACOSX/Couto, Young et al_Source Data 2/Source Data Figure S3/
- __MACOSX/Couto, Young et al_Source Data 2/Source Data Figure S3/._SnellRood.csv
- Couto, Young et al_Source Data 2/Source Data Figure S3/Earl2021.trees
- __MACOSX/Couto, Young et al_Source Data 2/Source Data Figure S3/._Earl2021.trees
- Couto, Young et al_Source Data 2/Couto, Young et al_Source Data list.docx
- __MACOSX/Couto, Young et al_Source Data 2/._Couto, Young et al_Source Data list.docx
- Couto, Young et al_Source Data 2/Source Data Figure S4/
- Couto, Young et al_Source Data 2/Source Data Figure S4/BayesMBrCBRmeans.txt
- __MACOSX/Couto, Young et al_Source Data 2/Source Data Figure S4/
- __MACOSX/Couto, Young et al_Source Data 2/Source Data Figure S4/._BayesMBrCBRmeans.txt
- Couto, Young et al_Source Data 2/Source Data Figure S4/BayesMBrCBRindividuals.txt
- __MACOSX/Couto, Young et al_Source Data 2/Source Data Figure S4/._BayesMBrCBRindividuals.txt
- Couto, Young et al_Source Data 2/Source Data Figure S4/Heliconiini+Outgroups.trees
- __MACOSX/Couto, Young et al_Source Data 2/Source Data Figure S4/._Heliconiini+Outgroups.trees
- Couto, Young et al_Source Data 2/Source Data Figure S10/
- Couto, Young et al_Source Data 2/Source Data Figure S10/pospatdata.csv
- __MACOSX/Couto, Young et al_Source Data 2/Source Data Figure S10/
- __MACOSX/Couto, Young et al_Source Data 2/Source Data Figure S10/._pospatdata.csv
- Couto, Young et al_Source Data 2/Source Data Figure 2/
- Couto, Young et al_Source Data 2/Source Data Figure 2/Heliconiini.trees
- __MACOSX/Couto, Young et al_Source Data 2/Source Data Figure 2/
- __MACOSX/Couto, Young et al_Source Data 2/Source Data Figure 2/._Heliconiini.trees
- Couto, Young et al_Source Data 2/Source Data Figure 2/Heliconiini_neuro_individuals.csv
- __MACOSX/Couto, Young et al_Source Data 2/Source Data Figure 2/._Heliconiini_neuro_individuals.csv
- Couto, Young et al_Source Data 2/Source Data Figure 2/Heliconiini_neuro_species.csv
- __MACOSX/Couto, Young et al_Source Data 2/Source Data Figure 2/._Heliconiini_neuro_species.csv
- Couto, Young et al_Source Data 2/Source Data Figure 5/
- Couto, Young et al_Source Data 2/Source Data Figure 5/LTMdata.csv
- __MACOSX/Couto, Young et al_Source Data 2/Source Data Figure 5/
- __MACOSX/Couto, Young et al_Source Data 2/Source Data Figure 5/._LTMdata.csv
- Couto, Young et al_Source Data 2/Source Data Figure 5/bicondiscdata.csv
- __MACOSX/Couto, Young et al_Source Data 2/Source Data Figure 5/._bicondiscdata.csv
- Couto, Young et al_Source Data 2/Source Data Figure 5/pospatdata.csv
- __MACOSX/Couto, Young et al_Source Data 2/Source Data Figure 5/._pospatdata.csv
- Couto, Young et al_Source Data 2/Source Data Figure S1 and S2/
- Couto, Young et al_Source Data 2/Source Data Figure S1 and S2/Heliconiini_neuro_individuals.csv
- __MACOSX/Couto, Young et al_Source Data 2/Source Data Figure S1 and S2/
- __MACOSX/Couto, Young et al_Source Data 2/Source Data Figure S1 and S2/._Heliconiini_neuro_individuals.csv
- Couto, Young et al_Source Data 2/Source Data Figure S9/
- Couto, Young et al_Source Data 2/Source Data Figure S9/pollenfeeding.csv
- __MACOSX/Couto, Young et al_Source Data 2/Source Data Figure S9/
- __MACOSX/Couto, Young et al_Source Data 2/Source Data Figure S9/._pollenfeeding.csv
- Couto, Young et al_Source Data 2/Source Data Figure S9/Heliconiini.trees
- __MACOSX/Couto, Young et al_Source Data 2/Source Data Figure S9/._Heliconiini.trees
- Couto, Young et al_Source Data 2/Source Data Figure S8/
- Couto, Young et al_Source Data 2/Source Data Figure S8/Heliconiini.trees
- __MACOSX/Couto, Young et al_Source Data 2/Source Data Figure S8/
- __MACOSX/Couto, Young et al_Source Data 2/Source Data Figure S8/._Heliconiini.trees
- Couto, Young et al_Source Data 2/Source Data Figure S8/Heliconiini_neuro_species.csv
- __MACOSX/Couto, Young et al_Source Data 2/Source Data Figure S8/._Heliconiini_neuro_species.csv
- Couto, Young et al_Source Data 2/Source Data Figure 1/
- Couto, Young et al_Source Data 2/Source Data Figure 1/Heliconiini.trees
- __MACOSX/Couto, Young et al_Source Data 2/Source Data Figure 1/
- __MACOSX/Couto, Young et al_Source Data 2/Source Data Figure 1/._Heliconiini.trees
- __MACOSX/._Couto, Young et al_Source Data 2
