# Supplementary material for: Rapid expansion and visual specialisation of learning and memory centres in the brains of Heliconiini butterflies
Source: Nat Commun. 2023 Jul 7;14:4024. doi: 10.1038/s41467-023-39618-8 (PMC10328955; doi:10.1038/s41467-023-39618-8)
Supplement: Supplementary file 6 — Source Data [file 41467_2023_39618_MOESM6_ESM.zip › Couto, Young et al_Source Data 2/Source Data Figure 4/Tracingdata.csv]

## Sheet: Sheet1
iD	Species	log.calyx	log.Olfa	log.Visu	calyx	Olfa	Visu	Prop.visu	Heliconius
D1	Diul	6.74963	6.45651	6.43439	5.61863e+06	2.86096e+06	2.71887e+06	0.483902	n
D2	Diul	6.69561	6.43614	6.4247	4.96146e+06	2729844	2.65891e+06	0.535912	n
D3	Diul	6.68187	6.39197	6.40397	4.80695e+06	2.46587e+06	2.53496e+06	0.527354	n
D4	Diul	6.74097	6.45377	6.51604	5.50767e+06	2842932	3.28124e+06	0.595758	n
D5	Diul	6.74375	6.40824	6.5402	5.54308e+06	2559984	3.46896e+06	0.625819	n
D6	Diul	6.67351	6.32281	6.41285	4.7153e+06	2.10287e+06	2.58733e+06	0.548709	n
D7	Diul	6.75093	6.3897	6.45071	5.63546e+06	2.45302e+06	2822982	0.500932	n
D8	Diul	6.67187	6.3624	6.39912	4.69757e+06	2.30359e+06	2.50678e+06	0.533634	n
A1	Avfl	6.58454	6.31113	6.34601	3.84183e+06	2.04704e+06	2.21824e+06	0.577392	n
A2	Avfl	6.70327	6.40361	6.39938	5.04979e+06	2.53285e+06	2.50832e+06	0.496717	n
A3	Avfl	6.54654	6.20589	6.27152	3.51995e+06	1.60654e+06	1.8686e+06	0.530861	n
A4	Avfl	6.67453	6.37314	6.38966	4.72635e+06	2.36121e+06	2.45277e+06	0.518956	n
A5	Avfl	6.68422	6.40075	6.36815	4.83301e+06	2.51626e+06	2.33426e+06	0.482982	n
A6	Avfl	6.68205	6.40777	6.38768	4.80893e+06	2.55723e+06	2.4416e+06	0.507723	n
A7	Avfl	6.59419	6.32575	6.26116	3.92813e+06	2.11716e+06	1.82455e+06	0.464484	n
A8	Avfl	6.54945	6.27546	6.2264	3.54368e+06	1.88566e+06	1.68424e+06	0.475279	n
E1	Eisa	6.79231	6.45654	6.5356	6.1989e+06	2.86112e+06	3.43245e+06	0.553719	n
E2	Eisa	6.86546	6.54819	6.59139	7.33598e+06	3.53335e+06	3.90293e+06	0.532026	n
E3	Eisa	6.85994	6.50625	6.61981	7.24337e+06	3.20812e+06	4.16683e+06	0.575261	n
E4	Eisa	6.90763	6.56257	6.65434	8.08409e+06	3.65232e+06	4.51165e+06	0.55809	n
E5	Eisa	6.81527	6.43902	6.59501	6.53537e+06	2.74802e+06	3.93562e+06	0.602203	n
E6	Eisa	6.9469	6.56088	6.72149	8.84909e+06	3.63817e+06	5.26605e+06	0.595096	n
E7	Eisa	6.83013	6.50873	6.56934	6.76291e+06	3.22648e+06	3.70973e+06	0.548541	n
E8	Eisa	6.89375	6.58809	6.605	7.82971e+06	3.87338e+06	4.0272e+06	0.514348	n
Dd1	Dpha	6.93951	6.60307	6.69933	8.69978e+06	4.00928e+06	5004144	0.575204	n
Dd2	Dpha	6.97717	6.64795	6.74721	9.48791e+06	4.44575e+06	5.58739e+06	0.588896	n
Dd3	Dpha	6.86881	6.52279	6.63962	7.39281e+06	3.33265e+06	4361355	0.589946	n
Dd4	Dpha	6.9678	6.62035	6.73401	9.2854e+06	4.17209e+06	5.42013e+06	0.583726	n
Dd5	Dpha	6.89942	6.5291	6.66596	7.93266e+06	3.38139e+06	4.634e+06	0.584167	n
Dd6	Dpha	7.0667	6.68899	6.84364	1.16601e+07	4.88636e+06	6.97647e+06	0.598319	n
Dd7	Dpha	6.92507	6.53404	6.71207	8.41536e+06	3.42014e+06	5.15315e+06	0.61235	n
Dd8	Dpha	6.93379	6.53531	6.71774	8.58608e+06	3.43009e+06	5.22079e+06	0.608053	n
Ho1	Hhor	7.46569	6.85674	7.35407	2.92209e+07	7.19025e+06	2.25982e+07	0.773358	y
Ho2	Hhor	7.41351	6.71818	7.32959	25912504	5.22619e+06	21359344	0.824287	y
Ho3	Hhor	7.39494	6.76097	7.28944	24827680	5.76725e+06	1.94733e+07	0.784338	y
Ho4	Hhor	7.38293	6.74486	7.27858	2.41509e+07	5.55725e+06	1.89924e+07	0.786406	y
Ho5	Hhor	7.26862	6.5452	7.18451	1.85617e+07	3.50917e+06	1.52936e+07	0.823934	y
Ho6	Hhor	7.42767	6.77882	7.32581	26771608	6.00921e+06	2.11745e+07	0.79093	y
Ho7	Hhor	7.49985	6.84394	7.39842	3.16117e+07	6.98142e+06	2.50277e+07	0.791724	y
Ho8	Hhor	7.39334	6.77429	7.28287	2.47366e+07	5.94696e+06	1.91811e+07	0.775415	y
M1	Hmel	7.46615	6.78456	7.37381	29251640	6.08914e+06	23648768	0.80846	y
M2	Hmel	7.36386	6.72561	7.26004	23113120	5316276	18198504	0.787367	y
M3	Hmel	7.31997	6.67676	7.22071	20891640	4.75073e+06	16622872	0.795671	y
M4	Hmel	7.1876	6.56556	7.07045	15402920	3.67753e+06	1.17612e+07	0.763567	y
M5	Hmel	7.34504	6.75988	7.25401	22133024	5.7528e+06	17947856	0.810908	y
M6	Hmel	7.35932	6.71964	7.28501	22872656	5243696	19275880	0.842748	y
M7	Hmel	7.39655	6.74883	7.27536	2.49203e+07	5.60828e+06	1.8852e+07	0.75649	y
M8	Hmel	7.31645	6.71479	7.17277	2.07227e+07	5.18552e+06	1.48859e+07	0.718335	y
H1	Hhel	7.33325	6.73983	7.21218	2.15403e+07	5.49327e+06	1.62997e+07	0.756708	y
H2	Hhel	7.26229	6.63365	7.15083	1.8293e+07	4.3018e+06	1.41524e+07	0.773649	y
H3	Hhel	7.28928	6.74824	7.15752	1.94664e+07	5.60073e+06	1.43721e+07	0.738306	y
H4	Hhel	7.33783	6.73988	7.2252	2.17683e+07	5.49395e+06	1.67958e+07	0.771571	y
H5	Hhel	7.2357	6.64389	7.12283	1.72067e+07	4.40445e+06	1.32687e+07	0.771135	y
H6	Hhel	7.26261	6.63688	7.15968	1.83066e+07	4.33391e+06	14443800	0.788992	y
H7	Hhel	7.27389	6.66171	7.16285	1.87883e+07	4.58887e+06	1.45495e+07	0.774392	y
H8	Hhel	7.44793	6.89796	7.32887	2.80499e+07	7905995	2.13242e+07	0.760223	y
Do1	Hdor	7.10737	6.58007	6.96963	1.28046e+07	3.80249e+06	9.32459e+06	0.72822	y
Do2	Hdor	7.1661	6.64819	7.03213	1.46588e+07	4.44822e+06	1.07679e+07	0.734565	y
Do3	Hdor	7.1097	6.53195	6.98775	1.28737e+07	3.40366e+06	9.72194e+06	0.755176	y
Do4	Hdor	7.00629	6.51229	6.88673	1.0146e+07	3.25302e+06	7.70432e+06	0.759348	y
Do5	Hdor	7.06596	6.56181	6.94758	1.16403e+07	3.64591e+06	8.86289e+06	0.761398	y
Do6	Hdor	7.11112	6.55964	7.0097	1.29157e+07	3.62774e+06	1.02258e+07	0.791735	y
Do7	Hdor	7.12051	6.56082	6.99413	1.31982e+07	3.63764e+06	9.86567e+06	0.747502	y
