# Supplementary material for: Rapid expansion and visual specialisation of learning and memory centres in the brains of Heliconiini butterflies
Source: Nat Commun. 2023 Jul 7;14:4024. doi: 10.1038/s41467-023-39618-8 (PMC10328955; doi:10.1038/s41467-023-39618-8)
Supplement: Supplementary file 6 — Source Data [file 41467_2023_39618_MOESM6_ESM.zip › Couto, Young et al_Source Data 2/Source Data Figure 3/Synapsedata.csv]

## Sheet: Sheet1
Species	ID	Calyx volumes	Syn number cube	Syn density	Syn estim	Heliconius	Age
Avfl	A. vani 1F 6d	4.24045e+06	1174	0.0313067	132754	0	6
Avfl	A. vani 2M-5d	3.87615e+06	1401	0.03736	144813	0	5
Avfl	A. vanie 4F-6d	4.18249e+06	1656.25	0.0441667	184727	0	6
Avfl	A. vani 5F 7d	5.35498e+06	1364.8	0.0363947	194893	0	7
Avfl	A. vani 7M-7d	4.41243e+06	1242.6	0.033136	146210	0	7
Avfl	A. vani 8M-7d	8.88789e+06	1273	0.0339467	301714	0	7
Avfl	A. vani 14F-7d	5.95283e+06	952.6	0.0254027	151218	0	7
Avfl	A. vani 10M-7d	5.61892e+06	1604.4	0.042784	240400	0	7
Diul	D. julia 13M-xd	5.0828e+06	1889.6	0.0503893	256119	0
Diul	D. julia 14F-8d	6.6734e+06	920	0.0245333	163721	0	8
Diul	D. julia 32m-7d	5.51748e+06	1383.6	0.036896	203573	0	7
Diul	D.julia 3M-7d	4.96854e+06	1730.2	0.0461387	229242	0	7
Eisa	E. isab 7F-7d	9.36133e+06	212	0.00565333	52922.7	0	7
Eisa	E. isab 1F-6d	1.09055e+07	1754.6	0.0467893	510262	0	6
Eisa	E. isab 1F-7d	7.19797e+06	811.2	0.021632	155706	0	7
Eisa	E. isab 3F-7d	5.24575e+06	1151.4	0.030704	161066	0	7
Eisa	E.isab 5F-7d	1.46682e+07	1789	0.0477067	699773	0	7
Eisa	E.isab 6M-6d	7.41098e+06	1238.4	0.033024	244740	0	6
Eisa	E. isab 7F-7d	7.59472e+06	212	0.00565333	42935.5	0	7
Eisa	E. isab 13M-9d	5.33325e+06	959.8	0.0255947	136503	0	9
Eisa	E.isab 14F-6d	3.89634e+06	1217	0.0324533	126449	0	6
Hhel	H. hecale 1M-8d	3.55526e+07	529.4	0.0141173	501909	1	8
Hhel	H. hecale 2F-8d	3.20531e+07	1814.6	0.0483893	1.55103e+06	1	8
Hhel	H. hecale 4M-6d	1.61391e+07	587.4	0.015664	252802	1	6
Hhel	H. hecale 4M-7d	2.84586e+07	782.6	0.0208693	593913	1	7
Hhel	H. hecale 10F-7d	3.36779e+07	1109.8	0.0295947	996687	1	7
Hhel	H. hecale 12M-8d	2.00429e+07	2001.6	0.053376	1.06981e+06	1	8
Hhel	H. hecale 14M-8d	2.18141e+07	717.2	0.0191253	417201	1	8
Hhel	H. hecale 2M-7d	2.23552e+07	173.4	0.004624	103371	1	7
Hhor	H. hortense 13F-13-02	2.19343e+07	1364.8	0.0363947	798293	1
Hhor	H. hortense 13M-8d	2.97453e+07	934.4	0.0249173	741174	1	8
Hhor	H. hortense 1F-7d	3.16223e+07	493	0.0131467	415728	1	7
Hhor	H. hortense 3M-8d	2.07337e+07	672.2	0.0179253	371658	1	8
Hhor	H. hortense 5F-8d	2.34348e+07	815.2	0.0217387	509441	1	8
Hhor	H. hortense 7M-7d	2.03923e+07	1558.8	0.041568	847666	1	7
Hhor	H. hortense 4F-7d	2.23374e+07	1541.4	0.041104	918155	1	7
Hmel	H. melpo 2F-7d	3.56818e+07	1623.2	0.0432853	1.5445e+06	1	7
Hmel	H. melpo 5F-8d	2.0916e+07	2921.6	0.0779093	1.62955e+06	1	8
Hmel	H. melpo 7F-7d	2.23887e+07	2062	0.0549867	1.23108e+06	1	7
Hmel	H. melpo 3M-7d	1.87748e+07	2250	0.06	1.12649e+06	1	7
Hmel	H. melpo 6M-7d	1.98959e+07	409.6	0.0109227	217316	1	7
Hmel	H. melpo 8F-8d	1.47856e+07	279	0.00744	110005	1	8
Hmel	H. melpo 9M-8d	1.84791e+07	1328	0.0354133	654407	1	8
Hmel	H. melpo 10F-7d	2.13658e+07	2589.6	0.069056	1.47544e+06	1	7
Hmel	H. melpo 10M-9d	2.20485e+07	3033.2	0.0808853	1.7834e+06	1	9
Diul	D iulia 1M-7d		1936	0.0516267		0	7
Diul	D iulia 1M-Xd	8.21125e+06	1567.8	0.041808	343296	0
Diul	D iulia 2F-1-2	6.02665e+06	2098	0.0559467	337171	0
Diul	D iulia 5F-7d	6.2041e+06	2280	0.0608	377209	0	7
Diul	D iulia 7F-7f		1656.2	0.0441653		0	7
Diul	D iulia 9F-6d	5.46958e+06	2418.6	0.064496	352766	0	6
