# Supplementary material for: Rapid expansion and visual specialisation of learning and memory centres in the brains of Heliconiini butterflies
Source: Nat Commun. 2023 Jul 7;14:4024. doi: 10.1038/s41467-023-39618-8 (PMC10328955; doi:10.1038/s41467-023-39618-8)
Supplement: Supplementary file 6 — Source Data [file 41467_2023_39618_MOESM6_ESM.zip › Couto, Young et al_Source Data 2/Source Data Figure 3/KCdata.csv]

## Sheet: Sheet1
Indivuduals	Species	calyx corrected	KC estim	log calyx	log KC#	Hel	KC density
A vani 10F-5d	Avfl	3.59171e+06	9586.59	6.5553	3.98166	n	0.00276231
A vani 3F-6d	Avfl	3.21936e+06	12153.2	6.50777	4.08469	n	0.00320574
A vani 2M-5d	Avfl	3.78075e+06	12055.3	6.57758	4.08118	n	0.0033214
A vani 7F-5d	Avfl	3.91347e+06	11240	6.59256	4.05077	n	0.00331767
A vani 8M-5d	Avfl	4.18101e+06	9795.5	6.62128	3.99103	n	0.00305866
A vani 2F-6d	Avfl	3.64982e+06	13578.8	6.56227	4.13286	n	0.00368748
A vani 9F-6d	Avfl	3.86574e+06	9714.18	6.58723	3.98741	n	0.00343378
A vani 2F-8d	Avfl	4.48303e+06	12386.4	6.65157	4.09294	n	0.00370515
A vani 5M-5d	Avfl	4.84088e+06	11128.7	6.68492	4.04644	n	0.0032688
A vani 6M-5d	Avfl	4.89696e+06	12314.8	6.68993	4.09043	n	0.00268998
D iulia 4F-5d	Diul	4.87914e+06	12906.6	6.68834	4.11081	n	0.00285536
D iulia 4F-7d	Diul	5.88371e+06	15301.3	6.76965	4.18473	n	0.00369097
D iulia 8M-6d	Diul	4.71312e+06	10996.2	6.67331	4.04124	n	0.00364657
D iulia 17M-5d	Diul	9.91709e+06	17799.1	6.99638	4.2504	n	0.00246158
D iulia 11M-8d	Diul	6.57873e+06	14153.5	6.81814	4.15086	n	0.00265381
D iulia 15M-9d	Diul	6.45024e+06	12254.3	6.80958	4.08829	n	0.00258539
D iulia 6F-9d	Diul	5.9149e+06	11714.6	6.77195	4.06873	n	0.0026116
D julia 17F-8d	Diul	4.43256e+06	12186.3	6.64665	4.08587	n	0.00292547
E isab 9M-3d	Eisa	5.69793e+06	21544	6.75572	4.33333	n	0.0037024
E isab 2M-5d	Eisa	5.6377e+06	23248.7	6.7511	4.3664	n	0.00385329
E isab 5F-4d	Eisa	6.41817e+06	22652.8	6.80741	4.35512	n	0.00340534
E isab 7F-6d	Eisa	9.31443e+06	33287.7	6.96916	4.52228	n	0.0035886
E isab 8F-6d	Eisa	6.1855e+06	21658.6	6.79137	4.33563	n	0.00373366
E isab 8M-6d	Eisa	5.74868e+06	22147.6	6.75957	4.34533	n	0.004131
E isab 9M-6d	Eisa	6.80413e+06	27232.8	6.83277	4.43509	n	0.00438611
E isab 12F-1d	Eisa	5.10147e+06	24491.8	6.7077	4.38902	n	0.00365922
H hecale 1F-7d	Hhel	2.95964e+07	80607.9	7.47124	4.90638	y	0.00364827
H hecale 2M-10d	Hhel	2.15526e+07	65870.4	7.3335	4.81869	y	0.00371029
H hecale 5F-10d	Hhel	2.67338e+07	81474.8	7.42706	4.91102	y	0.00380166
H hecale 7M-20d	Hhel	1.9283e+07	48480.1	7.28518	4.68556	y	0.00410659
H hecale 8M-8d	Hhel	3.23003e+07	87225.2	7.50921	4.94064	y	0.00342119
H hecale 25F-12d	Hhel	2.63879e+07	56939.7	7.4214	4.75542	y	0.00369613
H hecale 28M-11d	Hhel	3.0896e+07	73908.5	7.4899	4.86869	y	0.00319099
H hecale 29F-11d	Hhel	2.69959e+07	65268.4	7.4313	4.8147	y	0.00345675
H hort 1F-9d	Hhor	1.89918e+07	65503.5	7.27857	4.81626	y	0.00328353
H hort 1M-10d	Hhor	2.29346e+07	81999.6	7.36049	4.91381	y	0.00347611
H hort 8M-7d	Hhor	3.02859e+07	96822.9	7.48124	4.98598	y	0.00340821
H hort 11M-9d	Hhor	2.90709e+07	80650.3	7.46346	4.90661	y	0.00324044
H hort 12F-7d	Hhor	2.96507e+07	80605	7.47203	4.90636	y	0.00352176
H hort 13F-9d	Hhor	3.30934e+07	85066.9	7.51974	4.92976	y	0.00304409
H hort 8M-8d	Hhor	3.4021e+07	82343.9	7.53175	4.91563	y	0.00280577
H hort 6M-8d	Hhor	2.98366e+07	67639.5	7.47475	4.8302	y	0.00258185
H melpo 1F-2d	Hmel	1.24493e+07	60942.4	7.09515	4.78492	y	0.00364928
H melpo 1F-6d	Hmel	2.43975e+07	98359	7.38735	4.99281	y	0.00446393
H melpo 2F-3d	Hmel	1.54602e+07	79306.5	7.18922	4.89931	y	0.00347719
H melpo 2M-6d	Hmel	2.55713e+07	86342.8	7.40775	4.93623	y	0.00319738
H melpo 3F-5d	Hmel	1.78794e+07	76673.9	7.25235	4.88465	y	0.00400658
H melpo 3M-4d	Hmel	1.62642e+07	75627.6	7.21123	4.87868	y	0.00400348
H melpo 4M-2d	Hmel	1.63174e+07	61478.4	7.21265	4.78872	y	0.00297012
H melpo 5M-7d	Hmel	2.27753e+07	89120	7.35747	4.94998	y	0.00413231
