# Supplementary material for: Rapid expansion and visual specialisation of learning and memory centres in the brains of Heliconiini butterflies
Source: Nat Commun. 2023 Jul 7;14:4024. doi: 10.1038/s41467-023-39618-8 (PMC10328955; doi:10.1038/s41467-023-39618-8)
Supplement: Supplementary file 6 — Source Data [file 41467_2023_39618_MOESM6_ESM.zip › Couto, Young et al_Source Data 2/Source Data Figure 3/Heliconiini_neuro_individuals.csv]

## Sheet: FULL WILD DATA LOGGED
SAMPLES										VISUAL			OLFACTORY		MUSHROOM BODIES						CENTRAL BRAIN			BODY SIZE				ECOLOGY
ID	GENUS	HELICONIUS	CLADE	SPECIES	phylo	SEX	COUNTRY	NOTES		MEDULLA	VLOB		AL		MBCA	MBPED	MBLOBE	LOBES.PED	TOTAL.MB		CBR	rCBR		BODY.LENGTH	WINGSPAN	BODY.MASS		POLLEN.FEEDING	NO.HOSTPLANTS	NO.CO-MIMICS	SOCIAL.ROOSTING	Neruda
PAN_2013_9	HELICONIUS	y	MELPOMENE	MELPOMENE ROSINA	Hmer	MALE	PANAMA			8.50619	6.10609		7.14487		7.79877	6.80004	7.45021	7.53791	7.98867		8.38988	8.12716		1.39515	1.8677	-1.04576		1	4		2	n
PAN_2013_17	HELICONIUS	y	MELPOMENE	MELPOMENE ROSINA	Hmer	MALE	PANAMA			8.4466	6.00776		7.05091		7.72586	6.8088	7.39556	7.49558	7.92683		8.34278	8.09497		1.42797	1.91201	-0.920819		1	4		2	n
PAN_2013_38	HELICONIUS	y	MELPOMENE	MELPOMENE ROSINA	Hmer	MALE	PANAMA			8.52962	6.12069		7.00658		7.82766	6.82361	7.44789	7.54045	8.00841		8.43951	8.2122		1.38417	1.82112	-1.1549		1	4		2	n
PAN_2013_53	HELICONIUS	y	MELPOMENE	MELPOMENE ROSINA	Hmer	MALE	PANAMA			8.5175	6.18578		7.19233		7.79601	6.82495	7.57742	7.64813	8.02936		8.44295	8.18958		1.42667	1.87674	-0.958607		1	4		2	n
PAN_2013_63	HELICONIUS	y	MELPOMENE	MELPOMENE ROSINA	Hmer	MALE	PANAMA			8.40919	5.9416		7.01946		7.59962	6.7034	7.3139	7.40913	7.81577		8.22113	7.95667		1.40739	1.87645	-0.920819		1	4		2	n
PAN_2013_60	HELICONIUS	y	MELPOMENE	MELPOMENE ROSINA	Hmer	FEMALE	PANAMA			8.3411	5.97048		7.02918		7.60164	6.73327	7.2245	7.34595	7.79337		8.20223	7.93686		1.37803	1.86841	-1		1	4		2	n
PAN_2013_93	HELICONIUS	y	MELPOMENE	MELPOMENE ROSINA	Hmer	MALE	PANAMA			8.4299	5.97263		7.0928		7.66077	6.80348	7.30995	7.42774	7.86073		8.2446	7.95752		1.43616	1.89492	-0.958607		1	4		2	n
PAN_2013_153	HELICONIUS	y	MELPOMENE	MELPOMENE ROSINA	Hmer	FEMALE	PANAMA			8.37585	5.8513		7.00387		7.53507	6.81727	7.26949	7.40079	7.77413		8.19136	7.93365		1.36568	1.86859	-1		1	4		2	n
PAN_2013_98	HELICONIUS	y	MELPOMENE	MELPOMENE ROSINA	Hmer	FEMALE	PANAMA			8.39748	5.94823		7.04768		7.72502	6.80468	7.3851	7.48643	7.92293		8.30476	8.02868		1.39707	1.89597	-0.920819		1	4		2	n
PAN_2013_117	HELICONIUS	y	MELPOMENE	MELPOMENE ROSINA	Hmer	MALE	PANAMA			8.49344	6.22254		7.10331		7.74973	6.79604	7.43048	7.52111	7.95132		8.38803	8.15313		1.3995	1.85775	-0.853872		1	4		2	n
PAN_2013_75	HELICONIUS	y	MELPOMENE	CYDNO CHIONEUS	Hcyd	FEMALE	PANAMA			8.40889	6.07221		7.17879		7.76584	6.91739	7.39802	7.52208	7.96188		8.31974	8.0091		1.35025	1.83759	-1.04576		1	24		0	n
PAN_2013_76	HELICONIUS	y	MELPOMENE	CYDNO CHIONEUS	Hcyd	FEMALE	PANAMA			8.46769	6.16765		7.01967		7.68689	6.85631	7.46516	7.56072	7.9294		8.3478	8.10476		1.45271	1.91803	-0.769551		1	24		0	n
PAN_2013_77	HELICONIUS	y	MELPOMENE	CYDNO CHIONEUS	Hcyd	FEMALE	PANAMA			8.48067	6.21766		7.116		7.86435	7.07891	7.44265	7.59883	8.0526		8.41765	8.13248		1.44498	1.92932	-0.744727		1	24		0	n
PAN_2013_21	HELICONIUS	y	MELPOMENE	CYDNO CHIONEUS	Hcyd	MALE	PANAMA			8.59532	6.22882		7.21803		7.81841	6.87985	7.53821	7.62443	8.03319		8.4479	8.19316		1.45225	1.91121	-0.958607		1	24		0	n
PAN_2013_22	HELICONIUS	y	MELPOMENE	CYDNO CHIONEUS	Hcyd	MALE	PANAMA			8.55195	6.1795		7.10981		7.82067	6.88908	7.43523	7.54391	8.005		8.40023	8.13763		1.4633	1.94963	-0.886057		1	24		0	n
PAN_2013_29	HELICONIUS	y	MELPOMENE	CYDNO CHIONEUS	Hcyd	MALE	PANAMA			8.57685	6.10767		7.05631		7.78242	6.88119	7.31866	7.45385	7.94952		8.36034	8.1101		1.47173	1.95066	-0.823909		1	24		0	n
PAN_2013_30	HELICONIUS	y	MELPOMENE	CYDNO CHIONEUS	Hcyd	MALE	PANAMA			8.56976	6.16653		7.13381		7.78563	6.92608	7.50674	7.60801	8.00687		8.43217	8.19116		1.47509	1.951	-0.958607		1	24		0	n
PAN_2013_31	HELICONIUS	y	MELPOMENE	CYDNO CHIONEUS	Hcyd	MALE	PANAMA			8.5123	6.08397		7.12134		7.76467	6.89057	7.48567	7.58398	7.98469		8.36077	8.07821		1.45849	1.92443	-0.958607		1	24		0	n
PAN_2013_47	HELICONIUS	y	MELPOMENE	CYDNO CHIONEUS	Hcyd	MALE	PANAMA			8.55521	6.16946		7.12996		7.68696	6.97348	7.35503	7.5059	7.90683		8.36627	8.14062		1.47246	1.94802	-0.920819		1	24		0	n
PAN_2013_56	HELICONIUS	y	MELPOMENE	CYDNO CHIONEUS	Hcyd	MALE	PANAMA			8.48301	6.14653		7.09093		7.6774	6.86292	7.29321	7.43034	7.87224		8.31722	8.08189		1.41078	1.887	-1		1	24		0	n
PAN_2013_71	HELICONIUS	y	SILVANIFORMS	HECALE MELICERTA	Hhel	MALE	PANAMA			8.48683	5.96919		7.06989		7.56646	6.75511	7.22773	7.3538	7.77405		8.36573	8.20668		1.50474	1.95332	-0.769551		1	23		1	n
PAN_2013_72	HELICONIUS	y	SILVANIFORMS	HECALE MELICERTA	Hhel	MALE	PANAMA			8.54109	6.14853		7.10622		7.8107	6.80199	7.40039	7.49804	7.98295		8.47189	8.27298		#VALUE!	#VALUE!	-0.823909		1	23		1	n
PAN_2013_73	HELICONIUS	y	SILVANIFORMS	HECALE MELICERTA	Hhel	MALE	PANAMA			8.5796	6.24509		7.2121		7.8526	6.9843	7.53736	7.64452	8.06194		8.57757	8.39171		1.51001	1.97086	-0.69897		1	23		1	n
PAN_2013_80	HELICONIUS	y	SILVANIFORMS	HECALE MELICERTA	Hhel	MALE	PANAMA			8.51914	6.02767		6.95619		7.77545	6.78337	7.44282	7.52884	7.97045		8.44585	8.24723		1.50037	1.96652	-0.79588		1	23		1	n
PAN_2013_81	HELICONIUS	y	SILVANIFORMS	HECALE MELICERTA	Hhel	MALE	PANAMA			8.50632	6.09712		7.16513		7.66808	6.71323	7.36574	7.45302	7.87476		8.43299	8.25873		1.47943	1.95832	-0.823909		1	23		1	n
PAN_2013_2	HELICONIUS	y	SILVANIFORMS	HECALE MELICERTA	Hhel	FEMALE	PANAMA			8.39788	6.06898		7.09328		7.6209	6.76898	7.36068	7.45969	7.84876		8.36861	8.17806		1.42732	1.92059	-0.79588		1	23		1	n
PAN_2013_78	HELICONIUS	y	SILVANIFORMS	HECALE MELICERTA	Hhel	FEMALE	PANAMA			8.42147	6.01486		7.05816		7.51513	6.77796	7.17013	7.31792	7.72865		8.25592	8.06182		1.43759	1.92392	-0.79588		1	23		1	n
PAN_2013_116	HELICONIUS	y	SILVANIFORMS	HECALE MELICERTA	Hhel	FEMALE	PANAMA			8.50203	6.03937		7.06892		7.91513	6.9621	7.52093	7.62684	8.09551		8.47931	8.21801		1.48344	1.97749	-0.744727		1	23		1	n
PAN_2013_118	HELICONIUS	y	SILVANIFORMS	HECALE MELICERTA	Hhel	FEMALE	PANAMA			8.43619	5.86946		7.03981		7.69128	6.8528	7.34917	7.46938	7.89538		8.29471	8.03165		1.51627	1.97424	-0.721246		1	23		1	n
PAN_2013_117	HELICONIUS	y	SILVANIFORMS	HECALE MELICERTA	Hhel	FEMALE	PANAMA			8.29241	5.72875		7.02638		7.62563	6.75793	7.33116	7.43399	7.84133		8.25868	8.00603		1.37457	1.8451	-0.958607		1	23		1	n
PAN_2013_16	HELICONIUS	y	SILVANIFORMS	ISMENIUS BOULETI	Hism	FEMALE	PANAMA			8.42359	6.0521		6.92029		7.60507	6.6622	7.30093	7.39075	7.81203		8.28393	8.07587		1.51242	1.97456	-0.920819		1	10		1	n
PAN_2013_67	HELICONIUS	y	SILVANIFORMS	ISMENIUS BOULETI	Hism	FEMALE	PANAMA			8.56053	6.19483		7.06653		7.76702	6.97245	7.48751	7.60327	7.99385		8.37929	8.1114		1.50705	1.96336	-0.79588		1	10		1	n
PAN_2013_110	HELICONIUS	y	SILVANIFORMS	ISMENIUS BOULETI	Hism	FEMALE	PANAMA			8.52684	6.00596		7.15073		7.86815	6.94013	7.51497	7.61746	8.06168		8.44741	8.17827		1.49541	1.9608	-0.823909		1	10		1	n
PAN_2013_135	HELICONIUS	y	SILVANIFORMS	ISMENIUS BOULETI	Hism	FEMALE	PANAMA			8.49505	6.05472		7.07862		7.73443	6.72554	7.47373	7.54509	7.95103		8.36619	8.11745		1.47669	1.95434	-0.79588		1	10		1	n
PAN_2013_136	HELICONIUS	y	SILVANIFORMS	ISMENIUS BOULETI	Hism	FEMALE	PANAMA			8.50735	6.10561		7.20531		7.77717	6.85026	7.4188	7.52262	7.96931		8.42594	8.19708		1.45515	1.9696	-0.60206		1	10		1	n
PAN_2013_1	HELICONIUS	y	SILVANIFORMS	ISMENIUS BOULETI	Hism	MALE	PANAMA			8.50108	6.06662		6.99932		7.67621	6.82831	7.36242	7.4738	7.88772		8.36022	8.15229		1.53007	1.95308	-0.769551		1	10		1	n
PAN_2013_33	HELICONIUS	y	SILVANIFORMS	ISMENIUS BOULETI	Hism	MALE	PANAMA			8.53693	6.171		7.07142		7.8137	6.90022	7.47129	7.57458	8.01142		8.39155	8.12023		1.5193	1.97239	-0.823909		1	10		1	n
PAN_2013_39	HELICONIUS	y	SILVANIFORMS	ISMENIUS BOULETI	Hism	MALE	PANAMA			8.47721	5.99841		7.04706		7.63339	6.62691	7.30144	7.38479	7.82767		8.34243	8.1511		1.48401	1.92814	-0.958607		1	10		1	n
PAN_2013_5	HELICONIUS	y	ERATO	ERATO DEMOPHOON	Herd	MALE	PANAMA			8.40092	6.02312		7.0256		7.62751	6.72906	7.33089	7.42784	7.84008		8.28846	8.05878		1.38274	1.848	-1.09691		1	13		2	n
PAN_2013_48	HELICONIUS	y	ERATO	ERATO DEMOPHOON	Herd	MALE	PANAMA			8.39889	6.04271		7.00406		7.60633	6.71457	7.25499	7.36495	7.80323		8.26872	8.04921		1.39585	1.85003	-1.09691		1	13		2	n
PAN_2013_52	HELICONIUS	y	ERATO	ERATO DEMOPHOON	Herd	MALE	PANAMA			8.44576	5.95896		7.13883		7.60361	6.6926	7.27279	7.37416	7.80489		8.28034	8.05353		1.41731	1.87186	-1		1	13		2	n
PAN_2013_93	HELICONIUS	y	ERATO	ERATO DEMOPHOON	Herd	MALE	PANAMA			8.39535	6.192		7.1752		7.82357	6.8991	7.48851	7.58798	8.02259		8.38065	8.07896		1.38148	1.85546	-1.04576		1	13		2	n
PAN_2013_61	HELICONIUS	y	ERATO	ERATO DEMOPHOON	Herd	MALE	PANAMA			8.4578	6.12865		7.18285		7.76025	6.8425	7.51188	7.59614	7.98693		8.41296	8.16592		1.38917	1.84522	-1.1549		1	13		2	n
PAN_2013_4	HELICONIUS	y	ERATO	ERATO DEMOPHOON	Herd	FEMALE	PANAMA			8.3745	5.97254		7.04073		7.72116	6.86663	7.43143	7.53605	7.93942		8.31633	8.03825		1.37767	1.86705	-0.958607		1	13		2	n
PAN_2013_53	HELICONIUS	y	ERATO	ERATO DEMOPHOON	Herd	FEMALE	PANAMA			8.39141	5.94392		7.14839		7.66222	6.79582	7.40391	7.49962	7.88952		8.29548	8.02468		1.36847	1.85352	-0.886057		1	13		2	n
PAN_2013_59	HELICONIUS	y	ERATO	ERATO DEMOPHOON	Herd	FEMALE	PANAMA			8.37783	6.04454		7.04517		7.58311	6.8133	7.24778	7.38378	7.79581		8.19834	7.92582		1.37438	1.87984	-1		1	13		2	n
PAN_2013_91	HELICONIUS	y	ERATO	ERATO DEMOPHOON	Herd	FEMALE	PANAMA			8.2311	5.93932		6.9279		7.60853	6.69908	7.25027	7.35784	7.80206		8.18773	7.91491		1.31366	1.80895	-1.09691		1	13		2	n
PAN_2013_92	HELICONIUS	y	ERATO	ERATO DEMOPHOON	Herd	FEMALE	PANAMA			8.27195	5.88952		6.96533		7.62898	6.69622	7.2402	7.34936	7.81233		8.22385	7.96984		1.3638	#VALUE!	-1.04576		1	13		2	n
PAN_2013_2	HELICONIUS	y	SARA/SAPHO	SAPHO SAPHO	Hsap	FEMALE	PANAMA			8.39784	5.92141		6.91627		7.60239	6.808	7.3044	7.4246	7.82356		8.23243	7.98191		1.35927	#NUM!	-1		1	3		3	n
PAN_2013_3	HELICONIUS	y	SARA/SAPHO	SAPHO SAPHO	Hsap	FEMALE	PANAMA			8.37545	5.85364		7.0947		7.54155	6.74346	7.28202	7.39239	7.77438		8.23557	8.00044		1.39428	1.90331	-0.920819		1	3		3	n
PAN_2013_24	HELICONIUS	y	SARA/SAPHO	SAPHO SAPHO	Hsap	FEMALE	PANAMA			8.1733	5.71065		6.73833		7.21315	6.53641	6.91376	7.06587	7.44675		7.97344	7.78262		1.26694	1.79969	-1.1549		1	3		3	n
PAN_2013_25	HELICONIUS	y	SARA/SAPHO	SAPHO SAPHO	Hsap	FEMALE	PANAMA			8.39189	5.887		7.13369		7.58776	6.76681	7.27062	7.38904	7.8007		8.29417	8.07941		1.38057	1.93767	-0.823909		1	3		3	n
PAN_2013_44	HELICONIUS	y	SARA/SAPHO	SAPHO SAPHO	Hsap	FEMALE	PANAMA			8.3438	5.89285		6.9328		7.49199	6.75501	7.20973	7.34038	7.7238		8.21642	8.01322		-1	1.89504	1.33425		1	3		3	n
PAN_2013_14	HELICONIUS	y	SARA/SAPHO	SAPHO SAPHO	Hsap	MALE	PANAMA			8.4172	6.08931		7.10653		7.56362	6.84617	7.29192	7.42492	7.80081		8.2646	8.03307		1.41497	1.92619	-0.853872		1	3		3	n
PAN_2013_20	HELICONIUS	y	SARA/SAPHO	SAPHO SAPHO	Hsap	MALE	PANAMA			8.46133	5.86598		7.14752		7.50872	6.59892	7.2284	7.31997	7.72555		8.2858	8.10005		1.40175	1.92267	-0.823909		1	3		3	n
PAN_2013_27	HELICONIUS	y	SARA/SAPHO	SAPHO SAPHO	Hsap	MALE	PANAMA			8.41363	6.02071		7.12107		7.60667	6.73163	7.33553	7.43207	7.82912		8.30018	8.07526		1.3995	1.92629	-0.886057		1	3		3	n
PAN_2013_43	HELICONIUS	y	SARA/SAPHO	SAPHO SAPHO	Hsap	FEMALE	PANAMA			8.34867	5.90011		7.11401		7.66613	6.86233	7.32198	7.45135	7.87292		8.30785	8.06271		1.37254	1.9154	-1.04576		1	3		3	n
PAN_2013_59	HELICONIUS	y	SARA/SAPHO	SAPHO SAPHO	Hsap	MALE	PANAMA			8.45151	5.99953		7.15223		7.56477	6.78419	7.3055	7.41981	7.79934		8.30091	8.08901		1.41313	1.92262	-0.920819		1	3		3	n
PAN_2012_63	HELICONIUS	y	SARA/SAPHO	SARA MAGDALENA	Hsar	FEMALE	PANAMA			8.31691	5.76161		7.18735		7.47461	6.61622	7.25654	7.34607	7.71611		8.18313	7.92964		1.37603	1.90189	-0.823909		1	16		3	n
PAN_2012_86	HELICONIUS	y	SARA/SAPHO	SARA MAGDALENA	Hsar	FEMALE	PANAMA			8.32718	5.8307		7.20096		7.56413	6.66996	7.29982	7.39131	7.78729		8.22503	7.95776		1.35449	1.87823	-0.920819		1	16		3	n
PAN_2012_89	HELICONIUS	y	SARA/SAPHO	SARA MAGDALENA	Hsar	FEMALE	PANAMA			8.36648	6.02316		7.10095		7.57215	6.65748	7.24492	7.34479	7.77421		8.19597	7.92916		#VALUE!	#VALUE!	#VALUE!		1	16		3	n
PAN_2012_107	HELICONIUS	y	SARA/SAPHO	SARA MAGDALENA	Hsar	FEMALE	PANAMA			8.34895	5.88956		7.15062		7.63724	6.76321	7.33926	7.4415	7.85134		8.25292	7.97252		1.3518	1.86587	-1		1	16		3	n
PAN_2012_110	HELICONIUS	y	SARA/SAPHO	SARA MAGDALENA	Hsar	FEMALE	PANAMA			8.21855	5.62654		7.03446		7.43744	6.56734	7.11356	7.22223	7.64406		8.13371	7.90937		1.28533	1.79071	-1.1549		1	16		3	n
PAN_2012_46	HELICONIUS	y	SARA/SAPHO	SARA MAGDALENA	Hsar	MALE	PANAMA			8.3024	5.6833		7.08558		7.52895	6.64209	7.24665	7.34306	7.74691		8.17404	7.90998		1.26811	1.81551	-1.1549		1	16		3	n
PAN_2013_68	HELICONIUS	y	SARA/SAPHO	SARA MAGDALENA	Hsar	MALE	PANAMA			8.23753	5.67123		6.95563		7.32862	6.59186	7.10914	7.22438	7.58065		8.10221	7.89998		1.24699	1.77612	-1.30103		1	16		3	n
PAN_2012_79	HELICONIUS	y	SARA/SAPHO	SARA MAGDALENA	Hsar	MALE	PANAMA			8.39682	5.89488		7.1633		7.39506	6.50126	7.13537	7.22606	7.61976		8.16637	7.95642		1.33786	1.87075	-1.09691		1	16		3	n
PAN_2012_112	HELICONIUS	y	SARA/SAPHO	SARA MAGDALENA	Hsar	MALE	PANAMA			8.33711	5.85933		7.12754		7.49938	6.55178	7.18324	7.27443	7.70234		8.21501	8.00113		1.34459	1.85095	-1.09691		1	16		3	n
PAN_2013_128	HELICONIUS	y	SARA/SAPHO	SARA MAGDALENA	Hsar	MALE	PANAMA			8.36041	5.86416		6.9502		7.3891	6.45414	7.18677	7.26052	7.63058		8.17996	7.99874		1.36996	1.85618	-1.04576		1	16		3	n
25	HELICONIUS	y	ERATO	HIMERA	Hhim	MALE	ECUADOR			8.38895	6.0215		6.99157		7.64083	6.71397	7.33732	7.43005	7.84914		8.3271	8.12028		1.40037	1.86741	-1.09691		1	2			n
27	HELICONIUS	y	ERATO	HIMERA	Hhim	MALE	ECUADOR			8.41653	6.08374		7.08661		7.60718	6.67205	7.24551	7.34829	7.79778		8.28174	8.06569		1.39235	1.8728	-1.04576		1	2			n
29	HELICONIUS	y	ERATO	HIMERA	Hhim	MALE	ECUADOR			8.43636	6.08025		7.19539		7.69098	6.70139	7.36086	7.44688	7.88689		8.35669	8.12903		1.39023	1.87881	-1.04576		1	2			n
37	HELICONIUS	y	ERATO	HIMERA	Hhim	MALE	ECUADOR			8.37242	5.97909		7.13496		7.59714	6.67749	7.29668	7.39022	7.80692		8.31194	8.10494		1.3897	1.86723	#VALUE!		1	2			n
38	HELICONIUS	y	ERATO	HIMERA	Hhim	MALE	ECUADOR			8.40539	6.02809		7.15359		7.64019	6.64555	7.25952	7.35408	7.82131		8.3364	8.13499		1.39005	1.87927	#VALUE!		1	2			n
39	HELICONIUS	y	ERATO	HIMERA	Hhim	MALE	ECUADOR			8.33059	5.94371		7.07686		7.56955	6.81136	7.27354	7.40226	7.79494		8.28431	8.07242		1.36399	1.84708	#VALUE!		1	2			n
40	HELICONIUS	y	ERATO	HIMERA	Hhim	MALE	ECUADOR			8.34334	5.93372		7.05406		7.57071	6.75579	7.19082	7.32667	7.76664		8.28211	8.08536		1.35526	1.81371	#VALUE!		1	2			n
41	HELICONIUS	y	ERATO	HIMERA	Hhim	MALE	ECUADOR			8.43163	6.13098		7.24967		7.5859	6.68556	7.33362	7.42171	7.81255		8.34536	8.14233		1.4062	1.87099	#VALUE!		1	2			n
26	HELICONIUS	y	ERATO	HIMERA	Hhim	FEMALE	ECUADOR			8.37236	6.05129		7.11785		7.64846	6.70704	7.34958	7.43869	7.85715		8.2661	7.99763		1.38899	1.89092	-0.886057		1	2			n
28	HELICONIUS	y	ERATO	HIMERA	Hhim	FEMALE	ECUADOR			8.35599	6.13031		7.188		7.61168	6.69626	7.36618	7.45034	7.83949		8.28122	8.0276		1.3813	1.85382	-1.04576		1	2			n
30	HELICONIUS	y	ERATO	HIMERA	Hhim	FEMALE	ECUADOR			8.38444	5.95388		7.25182		7.60139	6.70209	7.37143	7.45569	7.83565		8.33199	8.10865		1.38899	1.88349	-1		1	2			n
31	HELICONIUS	y	ERATO	HIMERA	Hhim	FEMALE	ECUADOR			8.28021	5.97025		7.05135		7.58145	6.69362	7.28106	7.38093	7.79369		8.22254	7.97076		1.35507	1.85352	-1.04576		1	2			n
32	HELICONIUS	y	ERATO	HIMERA	Hhim	FEMALE	ECUADOR			8.30501	5.96465		6.98158		7.64834	6.72012	7.1992	7.32365	7.81669		8.23793	7.99035		1.37254	1.87151	-0.958607		1	2			n
33	HELICONIUS	y	ERATO	HIMERA	Hhim	FEMALE	ECUADOR			8.33463	6.10501		7.08685		7.72072	6.71027	7.37681	7.46157	7.91122		8.2948	8.01463		1.33405	1.8433	-1.04576		1	2			n
34	HELICONIUS	y	ERATO	HIMERA	Hhim	FEMALE	ECUADOR			8.36041	5.99367		7.16865		7.67329	6.74126	7.43788	7.51745	7.90335		8.31006	8.03906		1.3731	1.88632	-1.04576		1	2			n
36	HELICONIUS	y	ERATO	HIMERA	Hhim	FEMALE	ECUADOR			8.33965	5.91796		7.12971		7.65086	6.68163	7.2831	7.38013	7.83729		8.29371	8.05852		1.38952	1.87806	-1		1	2			n
1	HELICONIUS	y	ERATO	ERATO CYRBIA	Herc	MALE	ECUADOR			8.50178	5.90619		7.0293		7.70445	6.75362	7.32721	7.42997	7.88957		8.34847	8.12981		1.43838	1.89741	-0.958607		1	18		2	n
3	HELICONIUS	y	ERATO	ERATO CYRBIA	Herc	MALE	ECUADOR			8.48226	6.00586		7.08182		7.52263	6.64591	7.20349	7.30967	7.7301		8.31343	8.14613		1.38632	1.868	-1.1549		1	18		2	n
7	HELICONIUS	y	ERATO	ERATO CYRBIA	Herc	MALE	ECUADOR			8.40241	5.96903		7.01517		7.59693	6.69863	7.23781	7.34804	7.79111		8.2573	8.03611		1.40943	1.87029	-1.09691		1	18		2	n
9	HELICONIUS	y	ERATO	ERATO CYRBIA	Herc	MALE	ECUADOR			8.44205	6.00564		7.13763		7.64394	6.68036	7.34409	7.42935	7.8508		8.31545	8.0867		1.38417	1.85649	-1.1549		1	18		2	n
10	HELICONIUS	y	ERATO	ERATO CYRBIA	Herc	MALE	ECUADOR			8.4331	6.0164		7.08576		7.58957	6.60618	7.26726	7.35299	7.78822		8.2726	8.0559		1.35622	1.84504	-1.1549		1	18		2	n
12	HELICONIUS	y	ERATO	ERATO CYRBIA	Herc	MALE	ECUADOR			8.43634	6.08701		7.022		7.56264	6.65138	7.22922	7.33108	7.76315		8.2958	8.11101		1.39005	1.86368	-1.1549		1	18		2	n
17	HELICONIUS	y	ERATO	ERATO CYRBIA	Herc	MALE	ECUADOR			8.44675	5.92906		7.06973		7.6053	6.73106	7.21422	7.33766	7.79281		8.27011	8.05098		1.36342	1.84248	#VALUE!		1	18		2	n
18	HELICONIUS	y	ERATO	ERATO CYRBIA	Herc	MALE	ECUADOR			8.4481	5.92643		6.99303		7.5665	6.75755	7.22582	7.35299	7.77377		8.264	8.05848		1.40106	1.8714	-1.1549		1	18		2	n
2	HELICONIUS	y	ERATO	ERATO CYRBIA	Herc	FEMALE	ECUADOR			8.44846	5.96669		7.05399		7.67079	6.80816	7.3646	7.47103	7.88332		8.28764	8.02598		1.37493	1.86635	-1		1	18		2	n
5	HELICONIUS	y	ERATO	ERATO CYRBIA	Herc	FEMALE	ECUADOR			8.39927	5.95943		6.99004		7.57095	6.82148	7.20537	7.35556	7.7775		8.21847	7.98088		1.40261	1.87134	-0.920819		1	18		2	n
8	HELICONIUS	y	ERATO	ERATO CYRBIA	Herc	FEMALE	ECUADOR			8.42851	6.14634		7.14757		7.67107	6.8581	7.33426	7.45944	7.87905		8.35686	8.13893		1.35927	1.88485	-1.09691		1	18		2	n
11	HELICONIUS	y	ERATO	ERATO CYRBIA	Herc	FEMALE	ECUADOR			8.49698	6.27388		7.2447		7.74351	6.79634	7.59466	7.65879	8.00424		8.43227	8.18188		1.38435	1.85236	-1.04576		1	18		2	n
13	HELICONIUS	y	ERATO	ERATO CYRBIA	Herc	FEMALE	ECUADOR			8.17738	5.90476		6.84362		7.39145	6.5976	7.04618	7.17844	7.5989		8.04461	7.80707		1.31323	1.80645	-1.1549		1	18		2	n
14	HELICONIUS	y	ERATO	ERATO CYRBIA	Herc	FEMALE	ECUADOR			8.3082	6.13749		6.9874		7.5188	6.65586	7.21809	7.32327	7.73298		8.16375	7.91387		1.37585	1.83601	-1		1	18		2	n
15	HELICONIUS	y	ERATO	ERATO CYRBIA	Herc	FEMALE	ECUADOR			8.47326	6.18129		7.16788		7.76719	6.9365	7.52737	7.62654	8.00357		8.44398	8.21062		1.35122	1.8488	-1.1549		1	18		2	n
16	HELICONIUS	y	ERATO	ERATO CYRBIA	Herc	FEMALE	ECUADOR			8.32611	6.05974		6.94338		7.47346	6.65603	7.21718	7.32259	7.70557		8.19001	7.97928		1.33885	1.83556	-1.04576		1	18		2	n
4	HELICONIUS	y	MELPOMENE	CYDNO GALANTHUS	Hcyg	FEMALE	COSTA RICA			8.55721	6.16515		7.1713		7.79637	6.94254	7.46984	7.58276	8.0036		8.40405	8.13948		1.45969	1.93359	-0.79588		1	24		0	n
8	HELICONIUS	y	MELPOMENE	CYDNO GALANTHUS	Hcyg	FEMALE	COSTA RICA			8.47739	6.07629		7.08797		7.69571	6.73783	7.28022	7.38974	7.87016		8.30519	8.06266		1.44654	1.90934	-0.79588		1	24		0	n
12	HELICONIUS	y	MELPOMENE	CYDNO GALANTHUS	Hcyg	FEMALE	COSTA RICA			8.45332	6.02518		7.04174		7.66563	6.85853	7.25866	7.40416	7.85531		8.29039	8.05109		1.4624	1.93247	-0.79588		1	24		0	n
71	HELICONIUS	y	MELPOMENE	CYDNO GALANTHUS	Hcyg	FEMALE	COSTA RICA			8.50597	6.12816		7.08209		7.81757	6.9344	7.47905	7.58807	8.01884		8.41113	8.14982		1.45484	1.93952	-0.823909		1	24		0	n
72	HELICONIUS	y	MELPOMENE	CYDNO GALANTHUS	Hcyg	FEMALE	COSTA RICA			8.55367	6.16503		7.19148		7.90225	6.96023	7.52878	7.6326	8.08906		8.50913	8.26633		1.46982	1.9345	-0.823909		1	24		0	n
2 (3)	HELICONIUS	y	MELPOMENE	CYDNO GALANTHUS	Hcyg	MALE	COSTA RICA			8.52513	6.16503		7.07147		7.67978	6.86801	7.32271	7.45336	7.88219		8.32691	8.0943		1.47026	1.93852	-0.79588		1	24		0	n
13	HELICONIUS	y	MELPOMENE	CYDNO GALANTHUS	Hcyg	MALE	COSTA RICA			8.58205	6.15005		7.18187		7.80806	6.87928	7.37156	7.49276	7.97945		8.41404	8.17279		1.48116	1.94131	-0.920819		1	24		0	n
18	HELICONIUS	y	MELPOMENE	CYDNO GALANTHUS	Hcyg	MALE	COSTA RICA			8.55366	6.10172		7.08613		7.77715	6.96073	7.35954	7.50542	7.96323		8.39497	8.15902		1.45179	1.93384	-0.920819		1	24		0	n
73	HELICONIUS	y	MELPOMENE	CYDNO GALANTHUS	Hcyg	MALE	COSTA RICA			8.61575	6.21626		7.19472		7.8381	6.96849	7.51372	7.62261	8.04462		8.45232	8.19555		1.4843	1.96848	-0.823909		1	24		0	n
74	HELICONIUS	y	MELPOMENE	CYDNO GALANTHUS	Hcyg	MALE	COSTA RICA			8.60174	6.31617		7.18799		7.83328	6.89421	7.41588	7.5301	8.00865		8.44523	8.20771		1.49136	1.95904	-0.823909		1	24		0	n
41	HELICONIUS	y	MELPOMENE	PACHINUS	Hpac	FEMALE	COSTA RICA			8.53864	6.28048		7.15914		7.8303	6.89861	7.4589	7.5645	8.01845		8.41776	8.15506		1.47144	1.94817	-0.823909		1	11		0	n
52	HELICONIUS	y	MELPOMENE	PACHINUS	Hpac	FEMALE	COSTA RICA			8.33583	6.04213		6.93669		7.63247	6.64206	7.19285	7.30051	7.7985		8.22461	7.98321		1.36361	1.83544	-1.1549		1	11		0	n
53	HELICONIUS	y	MELPOMENE	PACHINUS	Hpac	FEMALE	COSTA RICA			8.50588	6.14009		7.20121		7.73782	6.75991	7.43646	7.51946	7.94325		8.38464	8.14243		1.42045	1.88829	-0.958607		1	11		0	n
63	HELICONIUS	y	MELPOMENE	PACHINUS	Hpac	FEMALE	COSTA RICA			8.43527	6.15832		7.02478		7.74812	6.86427	7.34059	7.46573	7.93051		8.29936	8.01465		1.42911	1.92967	-0.886057		1	11		0	n
29	HELICONIUS	y	MELPOMENE	PACHINUS	Hpac	MALE	COSTA RICA			8.50942	6.15033		7.15553		7.751	6.775	7.39217	7.4861	7.93947		8.41451	8.19983		1.4133	1.90168	-0.958607		1	11		0	n
39	HELICONIUS	y	MELPOMENE	PACHINUS	Hpac	MALE	COSTA RICA			8.62029	6.35187		7.12549		7.8798	6.9242	7.42151	7.54149	8.04382		8.47374	8.23982		1.50243	-0.79588	1.95578		1	11		0	n
40	HELICONIUS	y	MELPOMENE	PACHINUS	Hpac	MALE	COSTA RICA			8.49927	6.20359		7.0401		7.74967	6.85013	7.37393	7.48766	7.93916		8.34771	8.09621		1.48982	1.95622	-0.853872		1	11		0	n
59	HELICONIUS	y	MELPOMENE	PACHINUS	Hpac	MALE	COSTA RICA			8.65522	6.39436		7.33858		7.77143	6.82184	7.51897	7.59846	7.99453		8.50021	8.29187		1.42943	1.91153	-1.22185		1	11		0	n
60	HELICONIUS	y	MELPOMENE	PACHINUS	Hpac	MALE	COSTA RICA			8.54345	6.1379		7.06054		7.7706	6.80103	7.37909	7.48091	7.9505		8.38258	8.14795		1.47972	1.9287	-0.958607		1	11		0	n
63	HELICONIUS	y	MELPOMENE	PACHINUS	Hpac	MALE	COSTA RICA			8.51915	6.20401		7.05942		7.75441	6.80296	7.4724	7.55665	7.96772		8.39985	8.16672		1.42911	1.92967	-0.886057		1	11		0	n
2014 no 109	HELICONIUS	y	MELPOMENE	TIMARETA	Htim	FEMALE	PERU			8.47342	6.14025		7.17406		7.71705	6.90464	7.40865	7.52702	7.93338		8.32393	8.04187		1.46075	1.94007	-0.69897		1	1		0	n
2014 no 95	HELICONIUS	y	MELPOMENE	TIMARETA	Htim	MALE	PERU			8.58986	6.23425		7.11098		7.85833	7.00393	7.50094	7.62099	8.05671		8.44822	8.18703		1.48287	1.94606	-0.823909		1	1		0	n
no 4	HELICONIUS	y	MELPOMENE	TIMARETA	Htim	MALE	PERU			8.52167	6.00458		7.14841		7.77491	6.91842	7.44962	7.56166	7.98227		8.43171	8.2045		1.48416	1.94885	-0.721246		1	1		0	n
no 5	HELICONIUS	y	MELPOMENE	TIMARETA	Htim	MALE	PERU			8.50549	6.13467		7.20197		7.70218	6.88112	7.41839	7.52906	7.92522		8.41987	8.21178		1.52492	1.97002	-0.677781		1	1		0	n
no 6	HELICONIUS	y	MELPOMENE	TIMARETA	Htim	MALE	PERU			8.46206	5.9397		7.10227		7.7272	6.86973	7.31791	7.45027	7.91148		8.35452	8.12057		1.49969	1.94792	-0.69897		1	1		0	n
no 8	HELICONIUS	y	MELPOMENE	TIMARETA	Htim	MALE	PERU			8.46598	6.08706		7.06991		7.70169	6.88544	7.33726	7.46867	7.90165		8.34902	8.1202		1.48982	1.95051	-0.677781		1	1		0	n
no 9	HELICONIUS	y	MELPOMENE	TIMARETA	Htim	MALE	PERU			8.55237	6.14423		7.20099		7.82577	6.86004	7.45557	7.55379	8.01176		8.42654	8.1714		1.50853	1.95631	-0.638272		1	1		0	n
no 10	HELICONIUS	y	MELPOMENE	TIMARETA	Htim	MALE	PERU			8.43954	6.08281		6.97719		7.65817	6.96368	7.28617	7.45522	7.86947		8.28227	8.03348		1.49707	1.95226	-0.677781		1	1		0	n
no 17	HELICONIUS	y	MELPOMENE	TIMARETA	Htim	MALE	PERU			8.42628	6.03242		7.06934		7.63876	6.89228	7.3219	7.45921	7.85923		8.29793	8.05892		1.47582	1.96038	-0.69897		1	1		0	n
no 18	HELICONIUS	y	MELPOMENE	TIMARETA	Htim	MALE	PERU			8.4658	6.14983		7.04974		7.68707	6.90158	7.32094	7.46106	7.88964		8.31727	8.07498		1.50799	1.96694	-0.638272		1	1		0	n
2014_99	HELICONIUS	y	MELPOMENE	MELPOMENE AMARYLLIS	Hmea	FEMALE	PERU			8.48006	6.16483		7.06443		7.82444	6.871	7.43491	7.53972	8.00604		8.38728	8.11706		1.4624	1.92236	-0.79588		1			2	n
2014_12	HELICONIUS	y	MELPOMENE	MELPOMENE AMARYLLIS	Hmea	FEMALE	PERU			8.35972	5.94971		7.1395		7.751	6.82649	7.44467	7.5384	7.95861		8.32472	8.02741		1.38021	1.87216	-0.853872		1			2	n
2014_27	HELICONIUS	y	MELPOMENE	MELPOMENE AMARYLLIS	Hmea	FEMALE	PERU			8.39297	5.98236		7.09475		7.70204	6.81045	7.49581	7.57729	7.94516		8.34081	8.07411		1.38021	-0.920819	1.88649		1			2	n
2014_100	HELICONIUS	y	MELPOMENE	MELPOMENE AMARYLLIS	Hmea	FEMALE	PERU			8.35418	5.91673		6.99374		7.69061	6.87876	7.36844	7.49027	7.90292		8.26208	7.96856		1.45255	1.93049	-0.79588		1			2	n
2014_103	HELICONIUS	y	MELPOMENE	MELPOMENE AMARYLLIS	Hmea	FEMALE	PERU			8.45331	6.0708		7.10327		7.77674	6.77157	7.29766	7.41087	7.93227		8.34518	8.09046		1.43648	1.92257	-0.823909		1			2	n
2015_20	HELICONIUS	y	MELPOMENE	MELPOMENE AMARYLLIS	Hmea	MALE	PERU			8.41323	6.05648		6.96065		7.72155	6.90709	7.38523	7.50992	7.92953		8.30952	8.04058		1.46449	1.9196	-0.79588		1			2	n
2014_13	HELICONIUS	y	MELPOMENE	MELPOMENE AMARYLLIS	Hmea	MALE	PERU			8.4266	6.07694		7.09437		7.67646	6.71108	7.29167	7.39296	7.85847		8.328	8.10787		1.43136	1.90037	-0.769551		1			2	n
2014_11	HELICONIUS	y	MELPOMENE	MELPOMENE AMARYLLIS	Hmea	MALE	PERU			8.43909	6.06519		7.07962		7.7133	6.79604	7.38954	7.48817	7.91619		8.31774	8.05455		1.50786	1.91222	-0.721246		1			2	n
2014_7	HELICONIUS	y	MELPOMENE	MELPOMENE AMARYLLIS	Hmea	MALE	PERU			8.29733	5.88199		6.91484		7.47622	6.71573	7.16529	7.29729	7.69693		8.16476	7.94523		1.41497	1.88366	-0.920819		1			2	n
2014_4	HELICONIUS	y	MELPOMENE	MELPOMENE AMARYLLIS	Hmea	MALE	PERU			8.41846	6.10417		7.07206		7.72325	6.84848	7.33886	7.46052	7.91249		8.33492	8.08877		1.40654	1.88081	-1.04576		1			2	n
5	HELICONIUS	y	MELPOMENE	MELPOMENE ROSINA	Hmer	FEMALE	COSTA RICA			8.42717	6.11524		7.05193		7.53855	6.83201	7.19762	7.35324	7.75674		8.23892	8.02105		1.43775	1.91751	-0.853872		1	4		2	n
15	HELICONIUS	y	MELPOMENE	MELPOMENE ROSINA	Hmer	FEMALE	COSTA RICA			8.4275	5.98386		7.06518		7.66067	6.90499	7.35557	7.48729	7.8836		8.35382	8.13906		1.4239	1.89735	-0.920819		1	4		2	n
21	HELICONIUS	y	MELPOMENE	MELPOMENE ROSINA	Hmer	FEMALE	COSTA RICA			8.43545	5.94917		7.03746		7.69692	6.93996	7.32138	7.47229	7.9		8.285	8.01037		1.42602	1.90069	-1		1	4		2	n
26	HELICONIUS	y	MELPOMENE	MELPOMENE ROSINA	Hmer	MALE	COSTA RICA			8.52885	6.09098		7.15451		7.64937	6.92674	7.32683	7.47235	7.87085		8.34995	8.13129		1.45637	1.92148	-0.920819		1	4		2	n
25	HELICONIUS	y	MELPOMENE	MELPOMENE ROSINA	Hmer	MALE	COSTA RICA			8.56503	6.18207		7.18246		7.72956	6.73366	7.35679	7.44957	7.91278		8.40024	8.18837		1.45317	1.91297	-0.920819		1	4		2	n
31	HELICONIUS	y	MELPOMENE	MELPOMENE ROSINA	Hmer	FEMALE	COSTA RICA			8.52236	6.24325		7.15148		7.90385	7.02337	7.57472	7.68226	8.10807		8.48499	8.21234		1.39498	1.89432	-1.04576		1	4		2	n
4	HELICONIUS	y	MELPOMENE	MELPOMENE MELPOMENE	Hmel	FEMALE	FRENCH GUIANA			8.49981	6.1004		7.23568		7.87062	6.99282	7.51661	7.63034	8.06792		8.45813	8.18478		1.35218	1.90037	-1.04576		1	15		2	n
37	HELICONIUS	y	MELPOMENE	MELPOMENE MELPOMENE	Hmel	FEMALE	FRENCH GUIANA			8.4826	6.04046		7.04392		7.65719	6.80787	7.24493	7.38024	7.84146		8.32246	8.11273		1.41497	1.90309	-0.823909		1	15		2	n
5	HELICONIUS	y	MELPOMENE	MELPOMENE MELPOMENE	Hmel	MALE	FRENCH GUIANA			8.53798	6.13727		7.19035		7.75255	6.92617	7.40328	7.52822	7.95574		8.4152	8.18842		1.42325	1.93952	-0.823909		1	15		2	n
6	HELICONIUS	y	MELPOMENE	MELPOMENE MELPOMENE	Hmel	MALE	FRENCH GUIANA			8.53849	6.2043		7.18627		7.70786	6.8302	7.38904	7.49494	7.91535		8.39859	8.18391		1.43933	1.94448	-0.958607		1	15		2	n
15	HELICONIUS	y	MELPOMENE	MELPOMENE MELPOMENE	Hmel	MALE	FRENCH GUIANA			8.56687	6.17457		7.13401		7.75443	6.84885	7.35734	7.47465	7.93772		8.42646	8.22198		1.44716	1.94448	-0.853872		1	15		2	n
16	HELICONIUS	y	MELPOMENE	MELPOMENE MELPOMENE	Hmel	MALE	FRENCH GUIANA			8.48839	6.068		7.07434		7.67495	6.78831	7.30992	7.42416	7.86844		8.35435	8.14735		1.41497	1.90309	-1		1	15		2	n
17	HELICONIUS	y	MELPOMENE	MELPOMENE MELPOMENE	Hmel	MALE	FRENCH GUIANA			8.51842	6.06527		7.16696		7.80339	6.90993	7.43033	7.54485	7.99411		8.40769	8.15331		1.37107	1.87506	-1.22185		1	15		2	n
38	HELICONIUS	y	MELPOMENE	MELPOMENE MELPOMENE	Hmel	MALE	FRENCH GUIANA			8.54852	6.15987		7.12904		7.73423	6.81555	7.37059	7.47732	7.92553		8.38509	8.16139		1.43136	1.9345	-0.958607		1	15		2	n
39	HELICONIUS	y	MELPOMENE	MELPOMENE MELPOMENE	Hmel	MALE	FRENCH GUIANA			8.59108	6.3017		7.19036		7.74148	6.83862	7.34553	7.46321	7.9253		8.46023	8.27613		1.44716	#VALUE!	-0.958607		1	15		2	n
45	HELICONIUS	y	MELPOMENE	MELPOMENE MELPOMENE	Hmel	MALE	FRENCH GUIANA			8.44609	6.12847		7.01579		7.63795	6.79032	7.25951	7.38645	7.83119		8.32207	8.1198		1.43933	1.91908	-1		1	15		2	n
FG_RICINI_33	HELICONIUS	y	ERATO	RICINI	Hric	MALE	FRENCH GUIANA			8.34752	5.82215		7.0568		7.50604	6.58575	7.11577	7.22808	7.68996		8.21619	8.01761		1.30103	1.83251	-1.1549		1	2		1	n
FG_RICINI_46	HELICONIUS	y	ERATO	RICINI	Hric	MALE	FRENCH GUIANA			8.33973	5.85248		7.00054		7.44138	6.56952	7.02661	7.15664	7.62297		8.18974	8.01201		1.31175	1.8293	-1.22185		1	2		1	n
FG_RICINI_47	HELICONIUS	y	ERATO	RICINI	Hric	MALE	FRENCH GUIANA			8.31916	5.86819		6.9858		7.41995	6.50322	7.11315	7.2085	7.628		8.15978	7.96534		1.30103	1.83251	-1.1549		1	2		1	n
FG_RICINI_52	HELICONIUS	y	ERATO	RICINI	Hric	MALE	FRENCH GUIANA			8.29504	5.77661		6.94904		7.35165	6.59	6.99833	7.14152	7.5602		8.10847	7.91988		1.34242	1.86923	-1.1549		1	2		1	n
FG_RICINI_53	HELICONIUS	y	ERATO	RICINI	Hric	MALE	FRENCH GUIANA			8.28335	5.83339		6.97619		7.34016	6.48866	7.03675	7.145	7.55448		8.0935	7.89601		1.33244	1.83885	-1.30103		1	2		1	n
PANAMA_HCHAR_PAN158	HELICONIUS	y	SARA/SAPHO	CHARITHONIA	Hcha	MALE	PANAMA			8.43128	5.907		7.08255		7.61627	6.6602	7.25639	7.35448	7.80584		8.26797	8.03861		#NUM!	#NUM!	#NUM!		1	23		3	n
PERU_2014_88M	HELICONIUS	y	SARA/SAPHO	CHARITHONIA	Hcha	MALE	PERU			8.19384	5.77091		6.84027		7.38222	6.49567	7.09455	7.1921	7.59851		8.0918	7.88615		1.3438	#VALUE!	-1.1549		1	23		3	n
PERU_2014_CHAR_89M	HELICONIUS	y	SARA/SAPHO	CHARITHONIA	Hcha	MALE	PERU			8.33935	5.92682		7.03562		7.59523	6.56815	7.22815	7.31407	7.77805		8.29817	8.10668		1.35545	1.90037	-1.1549		1	23		3	n
PERU_2014_CHAR_90M	HELICONIUS	y	SARA/SAPHO	CHARITHONIA	Hcha	MALE	PERU			8.3046	5.81797		6.97652		7.52477	6.46544	7.15747	7.23781	7.70561		8.24686	8.06559		1.32015	1.8893	-1.1549		1	23		3	n
PERU_2014_CHAR_91F	HELICONIUS	y	SARA/SAPHO	CHARITHONIA	Hcha	FEMALE	PERU			8.27408	5.74237		6.96142		7.4383	6.56723	7.11791	7.2256	7.64587		8.17825	7.98835		1.38148	1.92075	-1		1	23		3	n
Hdoris_Ecuador_2012_111M	HELICONIUS	y	DORIS	DORIS	Hdor	MALE	ECUADOR			8.34672	5.75134		7.00525		7.34172	6.66863	7.0644	7.21115	7.58235		8.17916	8.01164		1.44623	1.97081	-0.552842		1	10			n
Hdoris_Ecuador_2011_191M	HELICONIUS	y	DORIS	DORIS	Hdor	MALE	ECUADOR			8.26862	5.71543		6.99889		7.32179	6.54422	7.13274	7.2324	7.58042		8.16315	7.98929		1.4682	1.95909	-0.60206		1	10			n
Hdoris_Ecuador_2012_251M	HELICONIUS	y	DORIS	DORIS	Hdor	MALE	ECUADOR			8.32592	5.88615		6.99611		7.40439	6.46568	7.10893	7.19791	7.61434		8.17714	7.99697		1.43696	1.95545	-0.657577		1	10			n
Hdoris_Ecuador_2012_250M	HELICONIUS	y	DORIS	DORIS	Hdor	MALE	ECUADOR			8.31214	5.75395		7.03117		7.40325	6.66035	7.045	7.19496	7.6125		8.19374	8.01914		1.44545	1.93837	-0.69897		1	10			n
Hdoris_Ecuador_2012_321M	HELICONIUS	y	DORIS	DORIS	Hdor	MALE	ECUADOR			8.30913	5.55647		7.00916		7.38399	6.61529	7.00486	7.1534	7.58485		8.1832	8.01626		1.455	1.9527	-0.657577		1	10			n
Hdoris_Pan_2012_115	HELICONIUS	y	DORIS	DORIS	Hdor	FEMALE	PANAMA			8.28701	5.8331		7.09281		7.45905	6.62866	7.17553	7.28406	7.68134		8.20992	8.00757		#VALUE!	#VALUE!	-0.744727		1	10			n
Hdoris_Pan_2013_129	HELICONIUS	y	DORIS	DORIS	Hdor	MALE	PANAMA			8.36405	5.75336		7.1049		7.50103	6.55677	7.15244	7.25063	7.69467		8.23918	8.04615		1.43965	1.93495	-0.744727		1	10			n
Hdoris_Peru_16M	HELICONIUS	y	DORIS	DORIS	Hdor	MALE	PERU			8.41655	5.9439		7.23572		7.61444	6.65877	7.26853	7.36391	7.80803		8.37312	8.18931		1.4624	1.94448	-0.744727		1	10			n
Hdoris_Peru_58M	HELICONIUS	y	DORIS	DORIS	Hdor	MALE	PERU			8.32032	5.8672		7.07739		7.55699	6.48535	7.15989	7.24324	7.72888		8.27581	8.09061		1.56644	1.96783	-0.638272		1	10			n
WALLACEI_FG_18	HELICONIUS	y	WALLACEI	WALLACEI	Hwal	FEMALE	FRENCH GUIANA			8.41327	6.10706		7.0876		7.58469	6.72822	7.14619	7.28669	7.76179		8.24698	8.02766		1.27875	1.8893	-0.958607		1	5		0	n
WALLACEI_FG_20	HELICONIUS	y	WALLACEI	WALLACEI	Hwal	FEMALE	FRENCH GUIANA			8.36569	6.02481		7.01366		7.43041	6.52006	7.03473	7.15058	7.61369		8.17337	7.98971		1.38021	1.91381	-0.920819		1	5		0	n
WALLACEI_FG_21	HELICONIUS	y	WALLACEI	WALLACEI	Hwal	MALE	FRENCH GUIANA			8.58157	6.21213		7.21664		7.66333	6.72374	7.32422	7.42144	7.86004		8.40691	8.22088		1.46982	1.95904	-0.920819		1	5		0	n
WALLACEI_FG_22	HELICONIUS	y	WALLACEI	WALLACEI	Hwal	MALE	FRENCH GUIANA			8.39668	6.11883		7.11962		7.66589	6.62594	7.25862	7.34958	7.83695		8.30476	8.07866		1.41497	1.92942	-0.920819		1	5		0	n
WALLACEI_FG_23	HELICONIUS	y	WALLACEI	WALLACEI	Hwal	FEMALE	FRENCH GUIANA			8.3985	5.96149		7.04219		7.49318	6.76961	7.17612	7.31982	7.71612		8.2377	8.04071		1.38021	1.92428	-0.769551		1	5		0	n
WALLACEI_FG_24	HELICONIUS	y	WALLACEI	WALLACEI	Hwal	FEMALE	FRENCH GUIANA			8.50142	6.0327		7.08099		7.81862	6.83085	7.45942	7.55115	8.00619		8.41741	8.17019		1.41497	1.95904	-0.744727		1	5		0	n
WALLACEI_FG_25	HELICONIUS	y	WALLACEI	WALLACEI	Hwal	FEMALE	FRENCH GUIANA			8.34512	6.07982		7.1003		7.50342	6.65696	7.13937	7.26299	7.70066		8.21066	7.99842		1.39794	1.90309	-0.79588		1	5		0	n
WALLACEI_FG_26	HELICONIUS	y	WALLACEI	WALLACEI	Hwal	MALE	FRENCH GUIANA			8.5032	6.02794		7.08676		7.63972	6.74901	7.25729	7.37465	7.82813		8.32865	8.12581		1.42325	1.94201	-0.920819		1	5		0	n
CR_HEWIT_30M	HELICONIUS	y	SARA/SAPHO	HEWITSONI	Hhew	MALE	COSTA RICA			8.52207	6.14885		7.30745		7.80446	6.95832	7.52538	7.62952	8.02677		8.47333	8.23233		1.40278	1.92314	-0.853872		1	1		3	n
CR_HEWIT_36F	HELICONIUS	y	SARA/SAPHO	HEWITSONI	Hhew	FEMALE	COSTA RICA			8.45774	6.12055		7.19869		7.77894	6.91548	7.40083	7.52372	7.97084		8.44732	8.23247		1.37894	1.88807	-0.853872		1	1		3	n
CR_HEWIT_37F	HELICONIUS	y	SARA/SAPHO	HEWITSONI	Hhew	FEMALE	COSTA RICA			8.44044	6.03988		7.19248		7.64048	6.7532	7.33361	7.43494	7.85079		8.31545	8.08009		1.37218	1.89109	-0.920819		1	1		3	n
CR_HEWIT_46M	HELICONIUS	y	SARA/SAPHO	HEWITSONI	Hhew	MALE	COSTA RICA			8.48292	6.15723		7.33677		7.76204	6.89549	7.42277	7.5357	7.96448		8.45066	8.22635		1.37273	1.89719	-1.04576		1	1		3	n
CR_HEWIT_48F	HELICONIUS	y	SARA/SAPHO	HEWITSONI	Hhew	FEMALE	COSTA RICA			8.49342	6.25019		7.23796		7.81732	6.94645	7.46128	7.5771	8.01464		8.45854	8.22196		1.39829	1.93601	-0.79588		1	1		3	n
CR_HEWIT_47M	HELICONIUS	y	SARA/SAPHO	HEWITSONI	Hhew	MALE	COSTA RICA			8.49398	6.08505		7.32072		7.82858	6.85207	7.46502	7.55977	8.01568		8.47201	8.23524		1.43136	1.93059	-0.823909		1	1		3	n
CR_HEWIT_51M	HELICONIUS	y	SARA/SAPHO	HEWITSONI	Hhew	MALE	COSTA RICA			8.49283	5.97781		7.21844		7.74538	6.78576	7.37467	7.47424	7.93167		8.40249	8.17799		1.40071	1.90703	-0.958607		1	1		3	n
CR_HEWIT_65F	HELICONIUS	y	SARA/SAPHO	HEWITSONI	Hhew	FEMALE	COSTA RICA			8.29966	5.84241		7.01381		7.47519	6.54649	7.09096	7.20001	7.66007		8.18474	7.98667		1.35238	1.8772	-0.958607		1	1		3	n
ECUADOR_NUMATA_2012_15M	HELICONIUS	y	SILVANIFORMS	NUMATA	Hnum	MALE	ECUADOR			8.52145	5.97857		7.05136		7.70311	6.91072	7.43013	7.54488	7.93219		8.324	8.05714		1.49429	1.93125	-0.886057		1	30		1	n
ECUADOR_NUMATA_2012_68F	HELICONIUS	y	SILVANIFORMS	NUMATA	Hnum	FEMALE	ECUADOR			8.40028	5.89666		7.06764		7.66303	6.92321	7.35656	7.49286	7.88726		8.30516	8.05342		1.4553	1.87442	-1		1	30		1	n
ECUADOR_NUMATA_2012_104M	HELICONIUS	y	SILVANIFORMS	NUMATA	Hnum	MALE	ECUADOR			8.38969	5.9097		7.05006		7.60786	6.89234	7.2779	7.4276	7.82805		8.27439	8.0397		1.48657	1.94689	-0.744727		1	30		1	n
ECUADOR_NUMATA_2012_110F	HELICONIUS	y	SILVANIFORMS	NUMATA	Hnum	FEMALE	ECUADOR			8.35341	5.93619		6.99768		7.59412	6.91104	7.25662	7.41836	7.8161		8.24337	7.99873		1.44623	1.97081	-0.920819		1	30		1	n
ECUADOR_NUMATA_2012_191F	HELICONIUS	y	SILVANIFORMS	NUMATA	Hnum	FEMALE	ECUADOR			8.51507	6.11947		7.195		7.7708	6.93269	7.49139	7.59732	7.9937		8.3922	8.12219		1.4936	1.9466	-0.69897		1	30		1	n
PERU_NUMATA_2014_92M	HELICONIUS	y	SILVANIFORMS	NUMATA	Hnum	MALE	PERU			8.35541	5.94804		7.03086		7.66094	6.89227	7.34753	7.47804	7.88008		8.23873	7.93784		1.47114	1.92278	-0.920819		1	30		1	n
PERU_NUMATA_2014_93M	HELICONIUS	y	SILVANIFORMS	NUMATA	Hnum	MALE	PERU			8.41953	6.07935		7.08262		7.70101	6.86316	7.38358	7.49809	7.91233		8.35662	8.12547		1.46982	1.92345	-0.958607		1	30		1	n
PERU_NUMATA_2014_98M	HELICONIUS	y	SILVANIFORMS	NUMATA	Hnum	MALE	PERU			8.40616	6.11826		7.00068		7.61592	6.89135	7.23895	7.40006	7.8223		8.29919	8.08892		1.54913	1.97308	-0.769551		1	30		1	n
PERU_NUMATA_2015_13F	HELICONIUS	y	SILVANIFORMS	NUMATA	Hnum	FEMALE	PERU			8.4719	5.98785		7.13826		7.81053	6.86982	7.42311	7.53023	7.99364		8.41457	8.16869		1.49817	#VALUE!	-0.744727		1	30		1	n
PERU_NUMATA_2015_16M	HELICONIUS	y	SILVANIFORMS	NUMATA	Hnum	MALE	PERU			8.35485	5.99931		7.02743		7.65534	6.86113	7.24827	7.39751	7.84631		8.24097	7.96997		1.49052	1.93857	-0.958607		1	30		1	n
PERU_Htele_71M	HELICONIUS	y	ERATO	TELESEPHE	Htel	MALE	PERU			8.58091	6.13166		7.27856		7.84846	6.88963	7.41036	7.5248	8.01714		8.51491	8.31017		1.43088	1.93044	-0.853872		1	1		2	n
PERU_Htele_72F	HELICONIUS	y	ERATO	TELESEPHE	Htel	FEMALE	PERU			8.43844	6.13445		7.10542		7.75623	6.86571	7.40248	7.51325	7.95254		8.43405	8.2286		1.45378	1.95265	-0.79588		1	1		2	n
PERU_Htele_76M	HELICONIUS	y	ERATO	TELESEPHE	Htel	MALE	PERU			8.58945	6.19113		7.27197		7.81984	6.80923	7.40579	7.50381	7.99099		8.52082	8.33265		1.44138	1.92967	-0.79588		1	1		2	n
PERU_Htele_78F	HELICONIUS	y	ERATO	TELESEPHE	Htel	FEMALE	PERU			8.42167	6.0917		6.93699		7.53992	6.71746	7.17703	7.30642	7.73971		8.2912	8.12043		1.45194	1.96085	-0.69897		1	1		2	n
PERU_Htele_79F	HELICONIUS	y	ERATO	TELESEPHE	Htel	FEMALE	PERU			8.49429	6.17563		7.0669		7.70712	6.81391	7.26809	7.39888	7.88082		8.39424	8.2047		1.40518	1.90822	-0.920819		1	1		2	n
PERU_Htele_80F	HELICONIUS	y	ERATO	TELESEPHE	Htel	FEMALE	PERU			8.38777	6.03983		6.9683		7.60249	6.89314	7.0778	7.29624	7.77685		8.35869	8.20216		1.43664	1.95163	-0.823909		1	1		2	n
PERU_Htele_83M	HELICONIUS	y	ERATO	TELESEPHE	Htel	MALE	PERU			8.55385	6.1971		7.21459		7.8005	6.8162	7.41123	7.50955	7.97998		8.50332	8.31549		1.44979	1.94042	-0.853872		1	1		2	n
PERU_Htele_84M	HELICONIUS	y	ERATO	TELESEPHE	Htel	MALE	PERU			8.59906	6.16516		7.27794		7.8396	6.87591	7.46465	7.56425	8.02442		8.53477	8.33814		1.46509	1.94968	-0.920819		1	1		2	n
ECUADOR_ATHIS_150M	HELICONIUS	y	SILVANIFORMS	ATHIS	Hatt	MALE	ECUADOR			8.46792	5.99576		7.12164		7.70733	6.79136	7.37662	7.47694	7.90826		8.38863	8.17755		1.3753	1.89176	-1.22185		1	1		1	n
PERU_BURNEYI_2014_20M	HELICONIUS	y	WALLACEI	BURNEYI	Hbur	MALE	PERU			8.45051	6.09314		7.12291		7.76833	6.85141	7.38191	7.49411	7.95355		8.41566	8.19668		1.44716	1.95182	-0.721246		1	3		0	n
PERU_BURNEYI_2014_21M	HELICONIUS	y	WALLACEI	BURNEYI	Hbur	MALE	PERU			8.43407	6.09571		7.14261		7.63924	6.76244	7.30714	7.41615	7.84289		8.33233	8.11863		1.4624	1.95424	-0.721246		1	3		0	n
PERU_BURNEYI_2014_22F	HELICONIUS	y	WALLACEI	BURNEYI	Hbur	FEMALE	PERU			8.51156	6.10599		7.17906		7.783	6.94469	7.37274	7.51048	7.96881		8.42183	8.19303		1.4624	1.96848	-0.455932		1	3		0	n
Hcly_CR_69	HELICONIUS	y	ERATO	CLYSONYMOUS	Hcly	FEMALE	COSTA RICA			8.57912	6.14117		7.18413		7.8944	7.06073	7.50603	7.63914	8.08629		8.50807	8.26694		1.38917	1.90849	-1		1	13		2	n
Hcly_CR_70	HELICONIUS	y	ERATO	CLYSONYMOUS	Hcly	MALE	COSTA RICA			8.79354	6.35315		7.22778		7.9557	7.0444	7.57859	7.68995	8.14388		8.62439	8.42313		1.44716	1.91908	-0.920819		1	13		2	n
PERU_DEMETER_2014_108M	HELICONIUS	y	SARA/SAPHO	DEMETER	Hdem	MALE	PERU			8.52224	6.12051		7.20501		7.81022	6.96604	7.49564	7.60804	8.02182		8.44365	8.19469		1.43537	1.92231	-0.886057		1	2		1	n
PERU_DEMETER_2014_111M	HELICONIUS	y	SARA/SAPHO	DEMETER	Hdem	MALE	PERU			8.50322	6.10159		7.1473		7.73357	6.8227	7.40783	7.50818	7.93637		8.37137	8.12954		1.46419	1.91148	-1		1	2		1	n
PERU_DEMETER_2014_112F	HELICONIUS	y	SARA/SAPHO	DEMETER	Hdem	FEMALE	PERU			8.33842	6.00567		6.94977		7.50693	6.74179	7.18998	7.32234	7.7254		8.21271	8.00497		1.42959	1.92454	-0.744727		1	2		1	n
ECUADOR_ELEUCHIA_21M	HELICONIUS	y	SARA/SAPHO	ELEUCHIA	Hele	MALE	ECUADOR			8.45079	5.95009		7.14657		7.43515	6.75508	7.11754	7.27411	7.66308		8.23483	8.04796		1.40824	1.90157	-0.853872		1	2		3	n
ECUADOR_ELEUCHIA_22M	HELICONIUS	y	SARA/SAPHO	ELEUCHIA	Hele	MALE	ECUADOR			8.36147	5.81298		7.13187		7.48211	6.7804	7.1763	7.32301	7.71084		8.20608	7.98133		1.37949	1.88349	-0.920819		1	2		3	n
ECUADOR_ELEUCHIA_23M	HELICONIUS	y	SARA/SAPHO	ELEUCHIA	Hele	MALE	ECUADOR			8.39624	5.88698		7.12734		7.55285	6.60965	7.21517	7.31139	7.74972		8.27145	8.06902		1.36511	1.86988	-1.04576		1	2		3	n
PERU_ERATOSIGNIS_2015_1F	HELICONIUS	y	SARA/SAPHO	ERATOSIGNIS	Hert	FEMALE	PERU			8.34174	5.79075		7.03161		7.55693	6.74213	7.26099	7.37586	7.77679		8.24536	8.02272		1.36286	1.87927	-0.823909		1	2			n
PERU_ERATOSIGNIS_2015_19F	HELICONIUS	y	SARA/SAPHO	ERATOSIGNIS	Hert	FEMALE	PERU			8.41787	5.93075		7.16163		7.7095	6.84919	7.33616	7.45866	7.90297		8.36683	8.14061		1.39742	1.89686	-0.823909		1	2			n
FG_ETHILA_8	HELICONIUS	y	SILVANIFORMS	ETHILA	Heth	MALE	FRENCH GUIANA			8.51829	5.9268		7.1594		7.77538	6.9586	7.44254	7.56578	7.98413		8.40256	8.15176		1.47712	1.9345	-0.769551		1	26		1	n
FG_ETHILA_55	HELICONIUS	y	SILVANIFORMS	ETHILA	Heth	FEMALE	FRENCH GUIANA			8.55682	6.0548		7.05598		7.79834	6.92713	7.39782	7.52437	7.98364		8.40125	8.15906		1.47712	1.9345	-0.744727		1	26		1	n
HECALESIA_CR_67F	HELICONIUS	y	ERATO	HECALESIA FORMOSUS	Hhec	FEMALE	COSTA RICA			8.59006	6.17915		7.2176		7.90137	6.91682	7.47607	7.58189	8.0714		8.49319	8.24782		1.44122	1.97137	-0.958607		1	6		2	n
HECALESIA_PAN_2013_42	HELICONIUS	y	ERATO	HECALESIA FORMOSUS	Hhec	FEMALE	PANAMA			8.60453	6.23306		7.20531		7.90397	7.00149	7.47025	7.59729	8.07819		8.47063	8.20353		1.42602	1.93369	-0.958607		1	6		2	n
HECALESIA_PAN_2013_162	HELICONIUS	y	ERATO	HECALESIA FORMOSUS	Hhec	MALE	PANAMA			8.71004	6.25347		7.27877		7.83414	6.92098	7.49907	7.60088	8.03402		8.49431	8.26709		1.4843	1.97248	-0.853872		1	6		2	n
PERU_HAO_2014_96	HELICONIUS	y	AOEDE	AOEDE	Haoe	MALE	PERU			8.37216	5.98867		7.03683		7.59777	6.61795	7.28252	7.36763	7.7988		8.33596	8.15516		1.40432	1.91587	-1		0	1		1	y
PERU_HAO_2014_23	HELICONIUS	y	AOEDE	AOEDE	Haoe	FEMALE	PERU			8.32106	5.8095		7.00086		7.42104	6.59498	7.06301	7.19024	7.62183		8.18135	7.99976		1.38917	1.96142	-0.638272		0	1		1	y
PERU_HAO_2014_24	HELICONIUS	y	AOEDE	AOEDE	Haoe	MALE	PERU			8.4596	6.0804		7.22512		7.77798	6.78915	7.42582	7.51602	7.96749		8.42947	8.20207		1.38917	1.93197	-0.853872		0	1		1	y
PERU_HAO_2014_60	HELICONIUS	y	AOEDE	AOEDE	Haoe	FEMALE	PERU			8.29357	5.79677		6.97608		7.52634	6.60785	7.15083	7.26022	7.71438		8.21616	8.01379		1.43949	1.97663	-0.552842		0	1		1	y
PERU_HAO_2015_2	HELICONIUS	y	AOEDE	AOEDE	Haoe	FEMALE	PERU			8.29658	5.85627		7.04415		7.5071	6.70033	7.14632	7.27925	7.70898		8.18341	7.95576		1.41145	1.92639	-0.69897		0	1		1	y
PERU_HAO_2015_15	HELICONIUS	y	AOEDE	AOEDE	Haoe	MALE	PERU			8.19075	5.70559		6.84003		7.40505	6.51801	7.02054	7.13927	7.59321		8.06072	7.83819		1.39428	1.89916	-0.853872		0	1		1	y
ECUADOR_2012_17	HELICONIUS	y	AOEDE	AOEDE	Haoe	MALE	ECUADOR			8.34387	5.84911		6.99622		7.40965	6.55275	7.11977	7.22391	7.62766		8.13933	7.93187		1.41581	1.91009	-0.823909		0	1		1	y
ECUADOR_2012_249M	HELICONIUS	y	AOEDE	AOEDE	Haoe	MALE	ECUADOR			8.25343	5.77193		6.93295		7.37241	6.71776	7.07947	7.23626	7.61068		8.13251	7.93605		1.41697	1.92747	-0.69897		0	1		1	y
ECUADOR_2012_260	HELICONIUS	y	AOEDE	AOEDE	Haoe	MALE	ECUADOR			8.28532	5.68367		6.89758		7.35175	6.56679	7.06698	7.18626	7.57787		8.10315	7.9089		1.41631	1.90563	-0.79588		0	1		1	y
ECUADOR_2012_275	HELICONIUS	y	AOEDE	AOEDE	Haoe	MALE	ECUADOR			8.29427	5.80312		7.04131		7.43057	6.62711	7.09729	7.22397	7.64047		8.20391	8.02213		1.405	1.91687	#VALUE!		0	1		1	y
ECUADOR_2012_276	HELICONIUS	y	AOEDE	AOEDE	Haoe	MALE	ECUADOR			8.30246	5.84903		7.10673		7.58339	6.69349	7.18815	7.30877	7.76846		8.25209	8.03029		1.4216	1.92428	#VALUE!		0	1		1	y
ECUADOR_2012_16F	HELICONIUS	y	AOEDE	AOEDE	Haoe	FEMALE	ECUADOR			8.23886	5.63075		7.06169		7.37032	6.59994	7.05077	7.18243	7.58749		8.11021	7.89586		1.40569	1.91693	-0.69897		0	1		1	y
ECUADOR_2011_66M	HELICONIUS	y	AOEDE	AOEDE	Haoe	MALE	ECUADOR			8.24045	5.67097		6.94689		7.34307	6.41705	7.04933	7.14036	7.55447		8.11201	7.92802		1.39164	1.89702	-0.79588		0	1		1	y
ECUADOR_2011_67M	HELICONIUS	y	AOEDE	AOEDE	Haoe	MALE	ECUADOR			8.25441	5.81715		6.96376		7.39932	6.49532	7.04791	7.15518	7.59522		8.14249	7.95548		1.42553	1.89154	-0.853872		0	1		1	y
ECUADOR_2011_204M	HELICONIUS	y	AOEDE	AOEDE	Haoe	MALE	ECUADOR			8.36259	5.88768		7.14603		7.54906	6.77676	7.22214	7.35523	7.7639		8.28939	8.08868		1.39041	1.92381	-0.744727		0	1		1	y
PERU_2014_PTEL_73M	PODOTRICHA	n	PODOTRICHA	TELESEPHE	Ptel	MALE				8.33309	5.6868		6.95718		6.80053	6.01461	6.54675	6.65857	7.03636		8.08803	8.01087		1.34811	1.87477	-1.04576		0				n
PERU_2014_PTEL_77M	PODOTRICHA	n	PODOTRICHA	TELESEPHE	Ptel	MALE				8.0415	5.50443		6.93608		6.88863	6.02399	6.62205	6.71977	7.11338		7.89923	7.76101		1.37511	1.88218	-1.1549		0				n
FRENCHGUIANA_DPHAE_36	DRYADULA	n	DRYADULA	PHAETUSA	Dpha	FEMALE				8.56599	5.99906		7.19108		7.37226	6.63735	7.06226	7.20085	7.59599		8.31421	8.17953		1.40654	1.92428	-0.721246		0	21		1	n
PANAMA_2013_DPHAE_154	DRYADULA	n	DRYADULA	PHAETUSA	Dpha	FEMALE				8.46384	5.85197		7.20197		7.38786	6.61332	7.06238	7.1945	7.60288		8.25694	8.09585		1.39933	1.9164	-0.769551		0	21		1	n
PANAMA_2013_DPHAE_109	DRYADULA	n	DRYADULA	PHAETUSA	Dpha	FEMALE				8.47206	5.95291		7.08512		7.28267	6.54126	6.98011	7.11494	7.50788		8.21922	8.08384		1.41497	1.93374	-0.60206		0	21		1	n
PANAMA_2013_DPHAE_78	DRYADULA	n	DRYADULA	PHAETUSA	Dpha	MALE				8.51577	5.92365		7.16196		7.40622	6.74963	7.08756	7.2517	7.63683		8.26275	8.09786		1.44498	1.92932	-0.744727		0	21		1	n
PANAMA_2013_DPHAE_95	DRYADULA	n	DRYADULA	PHAETUSA	Dpha	MALE				8.51285	5.93491		7.15253		7.31686	6.66136	7.07836	7.21913	7.57176		8.26702	8.12523		1.49052	1.95789	-0.677781		0	21		1	n
PERU_2014_DPHAE_59M	DRYADULA	n	DRYADULA	PHAETUSA	Dpha	MALE				8.41689	5.87153		7.14356		7.36746	6.44553	6.99632	7.10398	7.55643		8.25843	8.11855		1.45086	1.94384	-0.958607		0	21		1	n
PANAMA_2013_DPHAE_10	DRYADULA	n	DRYADULA	PHAETUSA	Dpha	FEMALE				8.49456	5.87447		7.08515		7.28578	6.58803	7.05703	7.18401	7.5389		8.22839	8.08794		1.45071	1.9526	-0.537602		0	21		1	n
DIONE_JUNO_ECUADOR_2011_27	DIONE	n	DIONE	JUNO	Djun	MALE				8.20001	5.88514		6.93279		6.69652	5.88426	6.43068	6.53931	6.92602		8.00489	7.92497		1.38112	1.89459	-0.79588		0	38		1	n
DIONE_JUNO_ECUADOR_2011_152	DIONE	n	DIONE	JUNO	Djun	MALE				8.21506	5.75312		7.06042		6.73448	5.92482	6.43189	6.54953	6.95281		8.0455	7.95704		1.39846	1.91866	-0.721246		0	38		1	n
DIONE_JUNO_ECUADOR_2011_153	DIONE	n	DIONE	JUNO	Djun	MALE				8.15536	5.92006		6.8701		6.69957	5.89899	6.4538	6.56058	6.93664		7.96623	7.88344		1.37401	1.91455	-0.721246		0	38		1	n
DIONE_JUNO_PANAMA_2012_82	DIONE	n	DIONE	JUNO	Djun	MALE				8.1867	5.58689		7.03964		6.80695	5.88298	6.54143	6.62763	7.02751		7.99599	7.88915		1.38828	1.88224	-0.853872		0	38		1	n
Avanilae_ECU_2012_5	AGRAULIS	n	AGRAULIS	VANILLAE	Avfl	MALE				7.97498	5.57908		6.75007		6.50578	5.69393	6.19172	6.31159	6.72048		7.76449	7.67452		1.39585	1.90634	-0.79588		0	50		1	n
Avanillae_FG_34	AGRAULIS	n	AGRAULIS	VANILLAE	Avfl	MALE				8.4766	5.98537		7.14477		7.02905	6.2505	6.67863	6.81635	7.23662		8.19426	8.09763		1.38021	1.9058	-0.823909		0	50		1	n
Avanillae_FG_35	AGRAULIS	n	AGRAULIS	VANILLAE	Avfl	MALE				8.44008	5.98174		7.04719		6.85518	6.17992	6.64754	6.77488	7.11791		8.09491	8.00068		1.39794	1.90309	-0.920819		0	50		1	n
Avanillae_FG_42	AGRAULIS	n	AGRAULIS	VANILLAE	Avfl	FEMALE				8.45738	5.97408		7.13832		7.02557	6.15652	6.75195	6.8502	7.24771		8.14324	8.03194		1.35218	1.89487	-0.677781		0	50		1	n
Avanillae_FG_43	AGRAULIS	n	AGRAULIS	VANILLAE	Avfl	FEMALE				8.39128	6.09746		7.15592		7.01234	6.20106	6.60103	6.74658	7.20051		8.13234	8.02299		1.31175	1.90309	-0.853872		0	50		1	n
Avanillae_PAN_2012_35	AGRAULIS	n	AGRAULIS	VANILLAE	Avfl	MALE				8.34924	5.96326		7.06743		6.97327	6.07531	6.57367	6.69339	7.15652		8.13286	8.04048		1.4062	1.89927	-0.79588		0	50		1	n
Avanillae_PAN_2012_45	AGRAULIS	n	AGRAULIS	VANILLAE	Avfl	FEMALE				8.35181	5.88691		7.07858		6.89545	6.05579	6.48238	6.62052	7.08041		8.07983	7.983		1.37383	1.65167	-0.744727		0	50		1	n
Avanillae_PAN_2012_83	AGRAULIS	n	AGRAULIS	VANILLAE	Avfl	MALE				8.33395	5.90721		7.02731		6.94368	6.03861	6.58332	6.69232	7.13697		8.04948	7.94305		1.37236	1.84386	-0.958607		0	50		1	n
Avanillae_PAN_2012_108	AGRAULIS	n	AGRAULIS	VANILLAE	Avfl	MALE				8.37469	5.92186		7.16905		6.99717	6.07844	6.66573	6.76563	7.19768		8.12213	8.00839		1.38668	#VALUE!	-0.958607		0	50		1	n
Avanillae_PAN_2012_111	AGRAULIS	n	AGRAULIS	VANILLAE	Avfl	MALE				8.35171	5.99496		7.00114		7.01353	6.22542	6.67764	6.80894	7.2242		8.13217	8.03658		1.35449	1.83518	-1		0	50		1	n
Avanillae_PAN_2013_35	AGRAULIS	n	AGRAULIS	VANILLAE	Avfl	MALE				8.34967	5.85621		7.03264		6.77797	6.14305	6.50048	6.65857	7.02339		8.04679	7.95445		1.4062	1.89927	-0.79588		0	50		1	n
Diulia_ECU_2011_26	DRYAS	n	DRYAS	IULIA	Diul	FEMALE				8.44325	5.83503		7.0347		6.97705	6.02191	6.57378	6.68121	7.15488		8.12805	8.03812		1.39235	1.94919	-0.79588		0	45		1	n
Diulia_ECU_2011_116	DRYAS	n	DRYAS	IULIA	Diul	MALE				8.51224	5.91673		7.11741		7.15639	6.16216	6.73156	6.8352	7.32587		8.24238	8.14753		1.35908	1.90558	-0.958607		0	45		1	n
Diulia_ECU_2011_118	DRYAS	n	DRYAS	IULIA	Diul	MALE				8.44986	5.84181		6.98945		6.86599	5.83688	6.57359	6.64671	7.07107		8.07666	7.9902		1.38828	1.93571	-0.769551		0	45		1	n
Diulia_ECU_2011_162	DRYAS	n	DRYAS	IULIA	Diul	MALE				8.49089	5.95262		7.13115		7.05218	6.25466	6.80416	6.9121	7.28879		8.21407	8.1164		1.38792	1.91677	-0.920819		0	45		1	n
Diulia_ECU_2011_152	DRYAS	n	DRYAS	IULIA	Diul	MALE				8.47127	5.87297		7.03106		7.04953	6.01307	6.64183	6.73353	7.22069		8.14193	8.04645		1.39846	1.91866	-0.721246		0	45		1	n
Diulia_ECU_2011_202	DRYAS	n	DRYAS	IULIA	Diul	MALE				8.52869	6.11124		7.22047		7.06507	6.08373	6.79505	6.87219	7.28028		8.23696	8.13637		1.40654	1.94968	-0.823909		0	45		1	n
Diulia_FG_27	DRYAS	n	DRYAS	IULIA	Diul	MALE				8.55102	6.02206		7.12413		7.16165	6.17059	6.76673	6.86484	7.33915		8.26491	8.17289		1.38917	1.95904	-0.79588		0	45		1	n
Diulia_FG_28	DRYAS	n	DRYAS	IULIA	Diul	MALE				8.55649	6.03201		7.15206		7.29675	6.24893	6.85251	6.94912	7.45785		8.3318	8.23501		1.36173	1.92942	-1		0	45		1	n
Diulia_PAN_2012_1	DRYAS	n	DRYAS	IULIA	Diul	FEMALE				8.45377	5.91792		7.00065		6.89684	6.11072	6.59922	6.72134	7.11893		8.07979	7.98678		1.31639	1.9174	-0.823909		0	45		1	n
Diulia_PAN_2012_44	DRYAS	n	DRYAS	IULIA	Diul	MALE				8.55436	6.08723		7.18552		7.21431	6.18349	6.91665	6.99031	7.41762		8.29502	8.19246		1.37328	1.95429	-0.823909		0	45		1	n
Diulia_PAN_2012_69	DRYAS	n	DRYAS	IULIA	Diul	MALE				8.49537	5.87294		7.15357		7.08555	6.18459	6.73122	6.83979	7.28086		8.21747	8.11946		1.39707	1.93227	-0.920819		0	45		1	n
Diulia_PAN_2012_84	DRYAS	n	DRYAS	IULIA	Diul	MALE				8.55164	6.05041		7.17259		7.23549	6.23695	6.8556	6.94924	7.41656		8.30998	8.2127		1.36884	1.93044	-0.958607		0	45		1	n
Diulia_PAN_2012_85	DRYAS	n	DRYAS	IULIA	Diul	MALE				8.51544	6.04415		7.13688		7.0895	6.06356	6.8418	6.90873	7.30948		8.21193	8.10994		1.4014	1.96525	-0.853872		0	45		1	n
Diulia_PAN_2012_105	DRYAS	n	DRYAS	IULIA	Diul	FEMALE				8.46668	6.0152		7.02903		7.0266	6.24464	6.70463	6.83392	7.24189		8.16496	8.0721		1.36661	1.92189	-0.823909		0	45		1	n
PDIDO_ECUADOR_2011_23	PHILAETHRIA	n	PHILAETHRIA	DIDO	Pdid	MALE				8.66533	5.88304		7.25854		7.06442	6.20799	6.71518	6.83279	7.2649		8.26605	8.17021		1.43743	2.0387	-0.721246		0	14		0	n
PDIDO_ECUADOR_2011_28	PHILAETHRIA	n	PHILAETHRIA	DIDO	Pdid	MALE				8.54962	5.68387		7.15399		6.86644	6.26211	6.65247	6.80078	7.13588		8.21796	8.13751		1.44451	2.01745	-0.60206		0	14		0	n
PDIDO_ECUADOR_2011_86	PHILAETHRIA	n	PHILAETHRIA	DIDO	Pdid	MALE				8.52243	5.57705		7.05298		6.87044	6.16641	6.55141	6.70128	7.09507		8.17181	8.09616		1.44012	2.02938	-0.568636		0	14		0	n
PDIDO_PAN_2013_12	PHILAETHRIA	n	PHILAETHRIA	DIDO	Pdid	MALE				8.46927	5.58957		7.0749		6.77205	6.0661	6.52225	6.65252	7.01742		8.12789	8.04903		1.37967	1.99109	-0.744727		0	14		0	n
PDIDO_PAN_2012_43	PHILAETHRIA	n	PHILAETHRIA	DIDO	Pdid	MALE				8.39744	5.50427		7.0651		6.95688	6.12993	6.65019	6.76474	7.17238		8.12871	8.03345		1.39585	1.95017	-0.886057		0	14		0	n
PDIDO_PAN_2012_119	PHILAETHRIA	n	PHILAETHRIA	DIDO	Pdid	FEMALE				8.44527	5.55996		7.06314		6.89961	6.08068	6.74493	6.8301	7.16727		8.11847	8.0216		1.36493	1.95713	-0.769551		0	14		0	n
PDIDO_ECUADOR_2011_17	PHILAETHRIA	n	PHILAETHRIA	DIDO	Pdid	FEMALE				8.49069	5.43085		7.19542		6.9936	6.02589	6.68913	6.77447	7.19874		8.14083	8.02864		1.41363	2.01199	-0.721246		0	14		0	n
EALI_PAN_2013_34	EUEIDES	n	EUEIDES	ALIPHERA GRACILIS	Eali	FEMALE				8.03884	5.4924		6.91484		6.96308	5.89488	6.61273	6.68883	7.14828		7.87868	7.72704		1.17984	1.77181	-1.09691		0	27		1	n
EALIPHERA_no83_PANAMA2013	EUEIDES	n	EUEIDES	ALIPHERA GRACILIS	Eali	FEMALE				7.96604	5.21016		6.95276		7.0684	6.27413	6.82039	6.92904	7.30532		7.92927	7.74665		1.13001	1.7214	-1.52288		0	27		1	n
PAN_EALI_2013_161	EUEIDES	n	EUEIDES	ALIPHERA GRACILIS	Eali	MALE				8.06487	5.26496		6.9829		6.92767	6.13921	6.7476	6.84325	7.18854		7.95751	7.81711		1.22272	1.74131	-1.30103		0	27		1	n
PERU_EALI_2014_54M	EUEIDES	n	EUEIDES	ALIPHERA	Eali	MALE				7.8937	4.94807		6.5796		6.9214	5.8922	6.54105	6.62899	7.10039		7.70385	7.53359		1.24895	1.81311	-1.04576		0	27		1	n
CR_EISABELLA_38	EUEIDES	n	EUEIDES	ISABELLA	Eisa	FEMALE				8.3936	5.3493		7.21924		7.23022	6.24383	6.9207	7.00364	7.43257		8.22789	8.09816		1.42144	1.93044	-0.744727		0	35		0	n
EC_EISABELLA_2011_29	EUEIDES	n	EUEIDES	ISABELLA	Eisa	MALE				8.1801	5.15904		6.97331		6.96595	6.1417	6.63228	6.75389	7.17377		7.96374	7.83037		1.34557	1.83942	-0.920819		0	35		0	n
EC_EISABELLA_2011_52	EUEIDES	n	EUEIDES	ISABELLA	Eisa	MALE				8.24369	5.41138		7.07828		7.14918	6.25159	6.84815	6.94616	7.36046		8.04078	7.8747		1.34223	1.8632	-0.823909		0	35		0	n
EC_EISABELLA_2012_4	EUEIDES	n	EUEIDES	ISABELLA	Eisa	FEMALE				8.17031	5.18766		7.05869		6.97818	5.94198	6.70634	6.77528	7.18951		8.03484	7.91081		1.37876	1.87639	-0.853872		0	35		0	n
FG_EISABELLA_F_49	EUEIDES	n	EUEIDES	ISABELLA	Eisa	FEMALE				8.29749	5.24671		7.10721		7.22233	6.22576	6.82566	6.923	7.39899		8.14501	8.00766		1.38021	1.87795	-1.04576		0	35		0	n
PAN_EISABELLA_2013_102	EUEIDES	n	EUEIDES	ISABELLA	Eisa	FEMALE				8.33491	5.37391		7.15211		7.27556	6.28985	6.81626	6.92939	7.43712		8.1659	8.02105		1.37712	1.91418	-0.79588		0	35		0	n
PAN_EISABELLA_2013_171	EUEIDES	n	EUEIDES	ISABELLA	Eisa	FEMALE				8.24226	5.44599		7.07242		6.98848	6.173	6.73988	6.84406	7.22327		8.10711	7.99753		1.36642	1.87303	-0.69897		0	35		0	n
PERU_EISABELLA_2014_9F	EUEIDES	n	EUEIDES	ISABELLA	Eisa	FEMALE				8.09729	5.29795		7.02083		7.02957	6.02091	6.62249	6.7195	7.20267		8.01899	7.89228		#VALUE!	#VALUE!	-0.721246		0	35		0	n
PERU_EISABELLA_2014_56F	EUEIDES	n	EUEIDES	ISABELLA	Eisa	FEMALE				8.12892	5.32707		7.01069		6.98057	6.08046	6.76437	6.8461	7.21955		8.02022	7.89175		1.35851	1.85612	-1.1549		0	35		0	n
PERU_EISABELLA_2014_57F	EUEIDES	n	EUEIDES	ISABELLA	Eisa	FEMALE				8.17428	5.30284		7.02892		6.9543	5.92183	6.72758	6.79069	7.18118		8.04078	7.92418		1.3731	1.83992	-1.09691		0	35		0	n
EC_EISABELLA_2011_205	EUEIDES	n	EUEIDES	ISABELLA	Eisa	MALE				8.27559	5.66557		7.06663		7.10842	6.14226	6.78902	6.87735	7.3091		8.04757	7.9006		1.40671	1.88947	-0.79588		0	35		0	n
ELIBYA_PAN_2013_18	EUEIDES	n	EUEIDES	LYBIA OLYMPIA	Elyb	MALE				8.25415	5.38324		7.32593		7.394	6.60638	7.10358	7.22358	7.61813		8.21213	8.00126		1.26647	1.79099	-1.22185		0	7		1	n
ELIBYA_PAN_2013_54	EUEIDES	n	EUEIDES	LYBIA OLYMPIA	Elyb	MALE				8.23541	5.43877		7.20367		7.259	6.46775	6.99753	7.10989	7.49184		8.1356	7.95245		1.25406	1.77078	-1.30103		0	7		1	n
ELIBYA_PAN_2013_55	EUEIDES	n	EUEIDES	LYBIA OLYMPIA	Elyb	MALE				8.33261	5.70653		7.37024		7.39827	6.52125	7.12184	7.21904	7.61887		8.24183	8.03934		1.25285	1.81717	-1.22185		0	7		1	n
ELYBIA_13_PAN2013	EUEIDES	n	EUEIDES	LYBIA OLYMPIA	Elyb	FEMALE				8.1924	5.38108		7.15813		7.21419	6.4434	6.88618	7.01997	7.42887		8.06111	7.86847		1.26928	1.81385	-1		0	7		1	n
ELYBIA_PAN_2013_159	EUEIDES	n	EUEIDES	LYBIA OLYMPIA	Elyb	FEMALE				8.25266	5.59161		7.23806		7.32493	6.35626	7.10914	7.17979	7.55943		8.17175	7.97749		1.2408	1.80686	-1		0	7		1	n
PERU_2014_ETAL_51F	EUEIDES	n	EUEIDES	TALES	Etal	FEMALE				8.12704	5.03187		7.01784		7.18311	6.24193	6.84318	6.94025	7.37947		8.02929	7.86092		1.32613	1.84733	-0.744727		0	2		1	n
PERU_2014_ETAL_52M	EUEIDES	n	EUEIDES	TALES	Etal	MALE				8.21173	5.07064		7.06953		7.28893	6.4994	6.93561	7.07114	7.49458		8.07913	7.88659		1.33163	1.83835	-0.958607		0	2		1	n
PERU_2014_ETAL_53M	EUEIDES	n	EUEIDES	TALES	Etal	MALE				8.32278	5.36476		7.18837		7.3742	6.5384	7.04064	7.15943	7.58099		8.15849	7.95669		1.37511	1.88343	-0.823909		0	2		1	n
EVIB_CR_2015_58	EUEIDES	n	EUEIDES	VIBILIA VIALIS	Evib	MALE				8.40185	5.47638		7.24509		7.26849	6.23686	6.89112	6.97808	7.44815		8.22768	8.09087		1.32469	1.8355	-0.958607		0	8		1	n
EVIB_CR_2015_55	EUEIDES	n	EUEIDES	VIBILIA VIALIS	Evib	MALE				8.23035	5.27303		7.026		7.10246	6.12778	6.95735	7.01731	7.363		8.07874	7.93547		1.2982	1.81604	-1.09691		0	8		1	n
EVIB_CR_2015_56	EUEIDES	n	EUEIDES	VIBILIA VIALIS	Evib	MALE				8.29703	5.20085		7.05122		7.08467	6.21769	6.81056	6.90932	7.30682		8.14876	8.03874		1.33606	1.83052	-1.04576		0	8		1	n
EVIB_CR_2015_57	EUEIDES	n	EUEIDES	VIBILIA VIALIS	Evib	MALE				8.16663	5.39071		6.93026		6.84185	5.97862	6.62757	6.7155	7.08428		7.93478	7.81556		1.26316	1.79183	1.26316		0	8		1	n
EVIB_PERU_2014_17F	EUEIDES	n	EUEIDES	VIBILIA	Evib	FEMALE				8.08235	4.98426		6.98927		6.93714	6.05676	6.72054	6.80579	7.17744		7.95351	7.81322		1.32838	1.85126	-1.04576		0	8		1	n
EVIB_PERU_2014_18F	EUEIDES	n	EUEIDES	VIBILIA	Evib	FEMALE				8.12084	4.99788		7.05128		6.93854	5.96687	6.68868	6.76414	7.16106		7.9813	7.84536		1.35218	1.88649	-1		0	8		1	n
EVIB_PERU_2014_19F	EUEIDES	n	EUEIDES	VIBILIA	Evib	FEMALE				8.06726	4.89404		7.0111		7.07218	5.96348	6.66566	6.74431	7.23951		7.99928	7.85863		1.33244	1.85126	-1		0	8		1	n
