# Supplementary material for: Rapid expansion and visual specialisation of learning and memory centres in the brains of Heliconiini butterflies
Source: Nat Commun. 2023 Jul 7;14:4024. doi: 10.1038/s41467-023-39618-8 (PMC10328955; doi:10.1038/s41467-023-39618-8)
Supplement: Supplementary file 6 — Source Data [file 41467_2023_39618_MOESM6_ESM.zip › Couto, Young et al_Source Data 2/Source Data Figure 3/Heliconiini_neuro_species.csv]

## Sheet: Sheet1
	rCBR	TOTAL.MB	AL	ME	vLOB	MBCA	LOBES.PED
Hmer	8.09179	7.91677	7.08782	8.46406	6.07061	7.71153	7.49266
Hcyd	8.12098	7.97356	7.12074	8.52374	6.15681	7.76948	7.54752
Hhel	8.20226	7.9222	7.08499	8.47513	6.04106	7.72186	7.48988
Hism	8.13951	7.94717	7.07496	8.50528	6.08643	7.74258	7.52198
Herd	8.0338	7.87752	7.07382	8.37948	6.02281	7.66947	7.45804
Hsap	8.02971	7.77208	7.06284	8.38371	5.92528	7.54812	7.37729
Hsar	7.94787	7.71307	7.10369	8.32439	5.82603	7.4922	7.31366
Hhim	8.06964	7.835	7.12688	8.3682	6.02357	7.62955	7.41122
Herc	8.06791	7.82251	7.06079	8.42241	6.04323	7.61037	7.40958
Hcyg	8.1545	7.97781	7.13344	8.5454	6.15761	7.78748	7.52783
Hpac	8.15275	7.9569	7.12366	8.52419	6.21861	7.76675	7.5066
Htim	8.1273	7.93845	7.1158	8.49307	6.1023	7.73443	7.51233
Hmea	8.05478	7.9123	7.05676	8.40644	6.03514	7.71345	7.47741
Hmel	8.17747	7.93163	7.14185	8.52377	6.14454	7.7386	7.48651
Hric	7.96486	7.61402	6.99517	8.31766	5.83167	7.41615	7.17741
Hcha	8.02345	7.7137	6.98672	8.31566	5.83915	7.52044	7.26902
Hdor	8.0452	7.66087	7.06793	8.32984	5.7973	7.45319	7.24077
Hwal	8.08877	7.80531	7.09723	8.44511	6.07666	7.61576	7.35393
Hhew	8.18199	7.94275	7.23828	8.46485	6.09265	7.74422	7.5073
Hnum	8.06167	7.89585	7.06828	8.42307	6.00449	7.68352	7.48324
Htel	8.26266	7.93174	7.15915	8.51514	6.14366	7.75164	7.46251
Hatt	8.17755	7.90826	7.12164	8.46792	5.99576	7.70733	7.47694
Hbur	8.17091	7.92526	7.14882	8.46668	6.09832	7.73482	7.47549
Hcly	8.35202	8.11604	7.2065	8.69943	6.25996	7.92613	7.66529
Hdem	8.11668	7.91144	7.1137	8.4621	6.07876	7.7015	7.49501
Hele	8.03435	7.70932	7.13534	8.4044	5.88694	7.49275	7.30333
Hert	8.08565	7.84445	7.10147	8.38147	5.86637	7.63988	7.41923
Heth	8.15543	7.98389	7.11076	8.53798	5.9955	7.78701	7.54557
Hhec	8.24029	8.06163	7.2351	8.63825	6.22301	7.88101	7.59343
Haoe	8.00179	7.69028	7.025	8.30545	5.82917	7.48675	7.26334
Ptel	7.90367	7.07658	6.94676	8.21132	5.60512	6.84681	6.69025
Dpha	8.1138	7.57479	7.148	8.4939	5.91823	7.34803	7.18411
Djun	7.91467	6.96261	6.9826	8.18984	5.80485	6.73672	6.57067
Avfl	7.99208	7.14139	7.0681	8.36546	5.93806	6.9329	6.72262
Diul	8.11904	7.2936	7.11141	8.50477	5.97871	7.09973	6.84999
Pdid	8.08016	7.15624	7.13004	8.51338	5.62695	6.92673	6.76953
Eali	7.71796	7.19246	6.88368	7.99589	5.27055	6.97429	6.78894
Eisa	7.94764	7.2963	7.07683	8.23945	5.36458	7.09607	6.86378
Elyb	7.97148	7.54956	7.26629	8.25587	5.52011	7.3241	7.15698
Etal	7.90331	7.49274	7.0979	8.22796	5.18269	7.28903	7.06608
Evib	7.92686	7.2703	7.05383	8.21061	5.22159	7.05504	6.86228
