# Supplementary material for: Rapid expansion and visual specialisation of learning and memory centres in the brains of Heliconiini butterflies
Source: Nat Commun. 2023 Jul 7;14:4024. doi: 10.1038/s41467-023-39618-8 (PMC10328955; doi:10.1038/s41467-023-39618-8)
Supplement: Supplementary file 6 — Source Data [file 41467_2023_39618_MOESM6_ESM.zip › Couto, Young et al_Source Data 2/Source Data Figure 3/phalloidin_means.xlsx]

## Sheet: Sheet1
Species	ID	MG density
Hcha	Hcha1	0.0101925
Hcha	Hcha2	0.0107029
Hcha	Hcha3	0.0107952
Hcha	Hcha4	0.0106001
Hcha	Hcha5	0.0102422
Hcha	Hcha6	0.0107135
Hcha	Hcha7	0.0103046
Diul	Diul1	0.0107832
Diul	Diul2	0.0101025
Diul	Diul3	0.0101756
Diul	Diul4	0.0102868
Diul	Diul5	0.0107405
Diul	Diul6	0.0107641
Diul	Diul7	0.0104588
