# Supplementary material for: Rapid expansion and visual specialisation of learning and memory centres in the brains of Heliconiini butterflies
Source: Nat Commun. 2023 Jul 7;14:4024. doi: 10.1038/s41467-023-39618-8 (PMC10328955; doi:10.1038/s41467-023-39618-8)
Supplement: Supplementary file 6 — Source Data [file 41467_2023_39618_MOESM6_ESM.zip › Couto, Young et al_Source Data 2/Source Data Figure S3/SnellRood.csv]

spec.id	log.TOTAL.MB	log.rCBR
Lycaena_epixanthe	6.353654891	8.051256093
Callophrys_augustinus	6.663794013	8.092160923
Glaucopsyche_lygdamus	6.765398091	8.013953081
Plebejus_melissa	6.655126638	8.101245821
Callophrys_niphon	6.65409581	8.102842552
Nathalis_iole	6.799190626	8.209837691
Plebejus_idas	6.712648654	8.206082081
Satyrium_saepium	6.693154443	8.288878096
Satyrium_titus	6.78011105	8.222819591
Callophrys_spinetorum	6.957531307	8.364942864
Lycaena_heteronea	6.720112611	8.284939129
Satyrium_acadica	6.646496163	8.227759614
Lycaena_arota	6.830934025	8.242465716
Boloria_freija	6.726999099	8.449623739
Boloria_chariclea	6.708699887	8.531364428
Chlosyne_nycteis	6.759466396	8.541232664
Boloria_bellona	6.548793128	8.395712554
Eumaeus_atala	6.904222657	8.563359348
Lethe_eurydice	6.545559594	8.403168251
Pieris_napi	6.97310362	8.412536165
Junonia_coenia	6.927814518	8.636206009
Asterocampa_celtis	6.59150571	8.421489413
Polygonia_gracilis	6.953542652	8.555122366
Vanessa_virginiensis	7.023538339	8.645622306
Neophasia_menapia	6.912286479	8.392689086
Polygonia_comma	7.025695052	8.751414633
Colias_interior	6.901754621	8.379342901
Colias_eurytheme	7.04381091	8.551352612
Junonia_genoveva	7.211775666	8.869747871
Vanessa_atalanta	7.086231774	8.767009953
Parnassius_smintheus	6.623423411	8.512951129
Parnassius_clodius	6.8541885	8.616740298
Agraulis_vanillae	7.38951189	8.942556375
Limenitis_archippus	6.885378779	8.749316616
Adelpha_bredowii	7.446548963	9.040247981
Heliconius_charithonia	8.114927277	9.02895674
Papilio_polyxenes	7.398578195	8.834930159
Battus_philenor	7.82221748	8.944544539
Danaus_plexippus	7.599374505	8.993487186
Heraclides_thersites	7.742441604	9.036342977
Heraclides_cresphontes	7.381640776	8.77200123
