# Supplementary material for: Rapid expansion and visual specialisation of learning and memory centres in the brains of Heliconiini butterflies
Source: Nat Commun. 2023 Jul 7;14:4024. doi: 10.1038/s41467-023-39618-8 (PMC10328955; doi:10.1038/s41467-023-39618-8)
Supplement: Supplementary file 6 — Source Data [file 41467_2023_39618_MOESM6_ESM.zip › Couto, Young et al_Source Data 2/Source Data Figure S3/Earl2021.trees]

#NEXUS
Begin trees;
	translate
		1	Nathalis_iole,
		2	Colias_interior,
		3	Colias_eurytheme,
		4	Pieris_napi,
		5	Neophasia_menapia,
		6	Boloria_chariclea,
		7	Boloria_freija,
		8	Boloria_bellona,
		9	Heliconius_charithonia,
		10	Agraulis_vanillae,
		11	Adelpha_bredowii,
		12	Limenitis_archippus,
		13	Chlosyne_nycteis,
		14	Junonia_coenia,
		15	Junonia_genoveva,
		16	Polygonia_comma,
		17	Polygonia_gracilis,
		18	Vanessa_atalanta,
		19	Vanessa_virginiensis,
		20	Asterocampa_celtis,
		21	Lethe_eurydice,
		22	Danaus_plexippus,
		23	Lycaena_arota,
		24	Lycaena_epixanthe,
		25	Lycaena_heteronea,
		26	Callophrys_spinetorum,
		27	Callophrys_niphon,
		28	Satyrium_titus,
		29	Satyrium_acadica,
		30	Satyrium_saepium,
		31	Eumaeus_atala,
		32	Glaucopsyche_lygdamus,
		33	Plebejus_idas,
		34	Plebejus_melissa,
		35	Callophrys_augustinus,
		36	Heraclides_thersites,
		37	Papilio_polyxenes,
		38	Heraclides_cresphontes,
		39	Battus_philenor,
		40	Parnassius_clodius,
		41	Parnassius_smintheus;
		tree UNTITLED = (((40:17.900901,41:17.900901):50.963628,(39:59.39373,(38:40.097963,(37:37.233742,36:37.233742):2.864221):19.295767):9.4708):50.64021,(((5:53.816742,4:53.816743):31.233311,(1:69.955654,(2:3.373065,3:3.373065):66.582589):15.094399):20.213556,(((35:44.876153,(32:32.009179,(33:1.661588,34:1.661588):30.347588):12.866974):6.760149,((23:15.748334,(25:10.68526,24:10.68526):5.063074):28.417191,((27:11.131417,26:11.131416):17.267244,(31:27.897849,(30:13.415344,(28:12.765311,29:12.765312):0.650033):14.482505):0.500811):15.766866):7.470776):44.656544,(22:87.430469,(21:82.271675,(((11:27.123571,12:27.12357):39.45267,((10:30.548422,9:30.548422):25.762775,(8:18.676022,(6:12.193097,7:12.193097):6.482925):37.635173):10.265044):10.862808,(20:61.232797,((13:44.128888,(14:6.170437,15:6.170437):37.958452):8.340156,((17:6.392153,16:6.392154):16.894538,(18:12.538713,19:12.538712):10.747978):29.182354):8.763752):16.206251):4.832625):5.158796):8.862376):8.970764):14.241132);

end;
