# Supplementary material for: Rapid expansion and visual specialisation of learning and memory centres in the brains of Heliconiini butterflies
Source: Nat Commun. 2023 Jul 7;14:4024. doi: 10.1038/s41467-023-39618-8 (PMC10328955; doi:10.1038/s41467-023-39618-8)
Supplement: Supplementary file 6 — Source Data [file 41467_2023_39618_MOESM6_ESM.zip › Couto, Young et al_Source Data 2/Source Data Figure S4/BayesMBrCBRmeans.txt]

Hmer	7.916769477	8.091791325
Hcyd	7.973558778	8.12098059
Hhel	7.922204826	8.202256488
Hism	7.947167009	8.139512877
Herd	7.877524046	8.033796755
Hsap	7.772084799	8.029714338
Hsar	7.713069649	7.947869284
Hhim	7.83499597	8.069637288
Herc	7.822506958	8.06790836
Hcyg	7.977807615	8.154500036
Hpac	7.956902554	8.152750037
Htim	7.938452582	8.127298403
Hmea	7.912303765	8.05477963
Hmel	7.931629411	8.17747411
Hric	7.614015605	7.964856726
Hcha	7.7137011	8.02344864
Hdor	7.660868701	8.045196908
Hwal	7.805313787	8.088768765
Hhew	7.942750283	8.181992217
Hnum	7.895852133	8.061674851
Htel	7.93173669	8.262657918
Hatt	7.908263759	8.17755147
Hbur	7.925261592	8.170905623
Hcly	8.116037449	8.352019455
Hdem	7.911442451	8.11668086
Hele	7.709316907	8.034349994
Hert	7.844450679	8.085650145
Heth	7.983886733	8.155425137
Hhec	8.061632	8.240285543
Haoe	7.690280631	8.001791652
Ptel	7.076576278	7.903666181
Dpha	7.574788281	8.11380331
Djun	6.962612099	7.914671288
Avfl	7.141390317	7.992079705
Diul	7.29360006	8.119040714
Pdid	7.156235213	8.080156372
Eali	7.192460116	7.717955741
Eisa	7.296301985	7.947644391
Elyb	7.54955617	7.971481584
Etal	7.492739067	7.903312777
Evib	7.270301423	7.926855147
Bany	6.652198496	7.777139583
God	6.585468261	7.848067632
Dple	7.350698172	8.156027455
Ainf	6.883945195	7.971716416
Mste	7.273186532	8.205345135
Delp	7.258900557	8.189147684
Hvir	6.875639937	7.962342756
Msex	7.52179165	8.516078099
