# Supplementary material for: Rapid expansion and visual specialisation of learning and memory centres in the brains of Heliconiini butterflies
Source: Nat Commun. 2023 Jul 7;14:4024. doi: 10.1038/s41467-023-39618-8 (PMC10328955; doi:10.1038/s41467-023-39618-8)
Supplement: Supplementary file 6 — Source Data [file 41467_2023_39618_MOESM6_ESM.zip › Couto, Young et al_Source Data 2/Source Data Figure S4/BayesMBrCBRindividuals.txt]

Hwal Linked 7.7618,7.6137,7.8600,7.8369,7.7161,8.0062,7.7007,7.8281 8.0277,7.9897,8.2209,8.0787,8.0407,8.1702,7.9984,8.1258
Htel Linked 8.0171,7.9525,7.9910,7.7397,7.8808,7.7769,7.9800,8.0244 8.3102,8.2286,8.3327,8.1204,8.2047,8.2022,8.3155,8.3381
Haoe Linked 7.7988,7.6218,7.9675,7.7144,7.7090,7.5932,7.6277,7.6107,7.5779,7.6405,7.7685,7.5875,7.5545,7.5952,7.7639 8.1552,7.9998,8.2021,8.0138,7.9558,7.8382,7.9319,7.9361,7.9089,8.0221,8.0303,7.8959,7.9280,7.9555,8.0887
Ptel Linked 7.0364,7.1134 8.0109,7.7610
Hsap Linked 7.8236,7.7744,7.4468,7.8007,7.7238,7.8008,7.7256,7.8291,7.8729,7.7993 7.9819,8.0004,7.7826,8.0794,8.0132,8.0331,8.1001,8.0753,8.0627,8.0890
Hcha Linked 7.8058,7.5985,7.7780,7.7056,7.6459 8.0386,7.8862,8.1067,8.0656,7.9883
Hsar Linked 7.7161,7.7873,7.7742,7.8513,7.6441,7.7469,7.5806,7.6198,7.7023,7.6306 7.9296,7.9578,7.9292,7.9725,7.9094,7.9100,7.9000,7.9564,8.0011,7.9987
Etal Linked 7.3795,7.4946,7.5810 7.8609,7.8866,7.9567
Eali Linked 7.1483,7.3053,7.1885,7.1004 7.7270,7.7467,7.8171,7.5336
Djun Linked 6.9260,6.9528,6.9366,7.0275 7.9250,7.9570,7.8834,7.8891
Heth Linked 7.9841,7.9836 8.1518,8.1591
Hdor Linked 7.5824,7.5804,7.6143,7.6125,7.5849,7.6813,7.6947,7.8080,7.7289 8.0116,7.9893,7.9970,8.0191,8.0163,8.0076,8.0461,8.1893,8.0906
Herc Linked 7.8896,7.7301,7.7911,7.8508,7.7882,7.7631,7.7928,7.7738,7.8833,7.7775,7.8790,8.0042,7.5989,7.7330,8.0036,7.7056 8.1298,8.1461,8.0361,8.0867,8.0559,8.1110,8.0510,8.0585,8.0260,7.9809,8.1389,8.1819,7.8071,7.9139,8.2106,7.9793
Hnum Linked 7.9322,7.8873,7.8280,7.8161,7.9937,7.8801,7.9123,7.8223,7.9936,7.8463 8.0571,8.0534,8.0397,7.9987,8.1222,7.9378,8.1255,8.0889,8.1687,7.9700
Herd Linked 7.8401,7.8032,7.8049,8.0226,7.9869,7.9394,7.8895,7.7958,7.8021,7.8123 8.0588,8.0492,8.0535,8.0790,8.1659,8.0382,8.0247,7.9258,7.9149,7.9698
God Linked 6.700504885,6.675232088,6.45924961,6.405651992,6.426878353,6.416928828,6.681367422,6.536597921,6.668678914,6.462501044,6.349250694,6.630176384,6.64492316,6.636263987,6.690954923,6.714522464 7.853684012,7.720943348,7.815641622,7.74414819,7.728736318,7.926230483,7.964456932,7.776586782,7.715834887,7.89950064,7.99885003,7.671689007,7.793518223,7.922884677,7.862714453,7.982936322
Hism Linked 7.8120,7.9938,8.0617,7.9510,7.9693,7.8877,8.0114,7.8277 8.0759,8.1114,8.1783,8.1174,8.1971,8.1523,8.1202,8.1511
Hpac Linked 8.0185,7.7985,7.9432,7.9305,7.9395,8.0438,7.9392,7.9945,7.9505,7.9677 8.1551,7.9832,8.1424,8.0147,8.1998,8.2398,8.0962,8.2919,8.1479,8.1667
Hert Linked 7.7768,7.9030 8.0227,8.1406
Evib Linked 7.4482,7.3630,7.3068,7.0843,7.1774,7.1611,7.2395 8.0909,7.9355,8.0387,7.8156,7.8132,7.8454,7.8586
Hhim Linked 7.8491,7.7978,7.8869,7.8069,7.8213,7.7949,7.7666,7.8125,7.8572,7.8395,7.8357,7.7937,7.8167,7.9112,7.9033,7.8373 8.1203,8.0657,8.1290,8.1049,8.1350,8.0724,8.0854,8.1423,7.9976,8.0276,8.1086,7.9708,7.9903,8.0146,8.0391,8.0585
Avfl Linked 6.7205,7.2366,7.1179,7.2477,7.2005,7.1565,7.0804,7.1370,7.1977,7.2242,7.0234 7.6745,8.0976,8.0007,8.0319,8.0230,8.0405,7.9830,7.9430,8.0084,8.0366,7.9545
Hmel Linked 8.0679,7.8415,7.9557,7.9153,7.9377,7.8684,7.9941,7.9255,7.9253,7.8312 8.1848,8.1127,8.1884,8.1839,8.2220,8.1473,8.1533,8.1614,8.2761,8.1198
Hmea Linked 8.0060,7.9586,7.9452,7.9029,7.9323,7.9295,7.8585,7.9162,7.6969,7.9125 8.1171,8.0274,8.0741,7.9686,8.0905,8.0406,8.1079,8.0545,7.9452,8.0888
Hhec Linked 8.0714,8.0782,8.0340 8.2478,8.2035,8.2671
Bany Linked 6.644856823,6.627581325,6.487405537,6.682952009,6.731909077,6.696427103,6.556410728,6.698059242,6.732022795,6.507338255,6.70343425,6.671169677,6.575419561,6.69023239,6.560437553,6.565681543,6.650067726,6.570709909,6.521703322,6.802588847,6.695239114,6.675083315,6.581210864,6.765424942,6.726194586,6.628304108,6.724765797,6.666651708,6.548774904,6.691500111,6.697526092,6.568903028,6.69062117,6.548905191,6.703425891,6.683908675,6.588129052,6.630858901,6.767201088,6.630857189,6.570460339,6.657205195,6.653900564 7.733874668,7.719532826,7.606663038,7.820418896,7.861635611,7.749604226,7.689915833,7.829611361,7.888953582,7.636844918,7.849179436,7.77393855,7.750232637,7.827755881,7.675353952,7.715522814,7.737861233,7.714005159,7.606014924,7.879835234,7.812952446,7.795548397,7.667222701,7.868643469,7.87678183,7.703335648,7.815213471,7.750937434,7.6476205,7.878944996,7.80707884,7.821238564,7.865803628,7.710632127,7.860866639,7.795246329,7.678377694,7.650260265,7.862077368,7.824422941,7.649481932,7.823767704,7.847070867
Elyb Linked 7.6181,7.4918,7.6189,7.4289,7.5594 8.0013,7.9525,8.0393,7.8685,7.9775
Hmer Linked 7.9887,7.9268,8.0084,8.0294,7.8158,7.7934,7.8607,7.7741,7.9229,7.9513,7.7567,7.8836,7.9000,7.8708,7.9128,8.1081 8.1272,8.0950,8.2122,8.1896,7.9567,7.9369,7.9575,7.9336,8.0287,8.1531,8.0211,8.1391,8.0104,8.1313,8.1884,8.2123
Hdem Linked 8.0218,7.9364,7.7254 8.1947,8.1295,8.0050
Pdid Linked 7.2649,7.1359,7.0951,7.0174,7.1724,7.1673,7.1987 8.1702,8.1375,8.0962,8.0490,8.0335,8.0216,8.0286
Hric Linked 7.6900,7.6230,7.6280,7.5602,7.5545 8.0176,8.0120,7.9653,7.9199,7.8960
Eisa Linked 7.4326,7.1738,7.3605,7.1895,7.3990,7.4371,7.2233,7.2027,7.2195,7.1812,7.3091 8.0982,7.8304,7.8747,7.9108,8.0077,8.0210,7.9975,7.8923,7.8917,7.9242,7.9006
Diul Linked 7.1549,7.3259,7.0711,7.2888,7.2207,7.2803,7.3392,7.4579,7.1189,7.4176,7.2809,7.4166,7.3095,7.2419 8.0381,8.1475,7.9902,8.1164,8.0465,8.1364,8.1729,8.2350,7.9868,8.1925,8.1195,8.2127,8.1099,8.0721
Dple Linked 7.350698172 8.105977476
Hcly Linked 8.0863,8.1439 8.2669,8.4231
Hbur Linked 7.9535,7.8429,7.9688 8.1967,8.1186,8.1930
Hhew Linked 8.0268,7.9708,7.8508,7.9645,8.0146,8.0157,7.9317,7.6601 8.2323,8.2325,8.0801,8.2263,8.2220,8.2352,8.1780,7.9867
Hatt Linked 7.9083 8.1776
Htim Linked 7.9334,8.0567,7.9823,7.9252,7.9115,7.9017,8.0118,7.8695,7.8592,7.8896 8.0419,8.1870,8.2045,8.2118,8.1206,8.1202,8.1714,8.0335,8.0589,8.0750
Hele Linked 7.6631,7.7108,7.7497 8.0480,7.9813,8.0690
Dpha Linked 7.5960,7.6029,7.5079,7.6368,7.5718,7.5564,7.5389 8.1795,8.0959,8.0838,8.0979,8.1252,8.1185,8.0879
Hhel Linked 7.7740,7.9829,8.0619,7.9704,7.8748,7.8488,7.7286,8.0955,7.8954,7.8413 8.2067,8.2730,8.3917,8.2472,8.2587,8.1781,8.0618,8.2180,8.0316,8.0060
Hcyd Linked 7.9619,7.9294,8.0526,8.0332,8.0050,7.9495,8.0069,7.9847,7.9068,7.8722 8.0091,8.1048,8.1325,8.1932,8.1376,8.1101,8.1912,8.0782,8.1406,8.0819
Hcyg Linked 8.0036,7.8702,7.8553,8.0188,8.0891,7.8822,7.9794,7.9632,8.0446,8.0087 8.1395,8.0627,8.0511,8.1498,8.2663,8.0943,8.1728,8.1590,8.1955,8.2077
