# Supplementary material for: Rapid expansion and visual specialisation of learning and memory centres in the brains of Heliconiini butterflies
Source: Nat Commun. 2023 Jul 7;14:4024. doi: 10.1038/s41467-023-39618-8 (PMC10328955; doi:10.1038/s41467-023-39618-8)
Supplement: Supplementary file 6 — Source Data [file 41467_2023_39618_MOESM6_ESM.zip › Couto, Young et al_Source Data 2/Source Data Figure S4/Heliconiini+Outgroups.trees]

#NEXUS
[R-package APE, Wed Jan 26 12:14:18 2022]
BEGIN TAXA;
	DIMENSIONS NTAX = 49;
	TAXLABELS
		Ainf
		Hvir
		Msex
		Mste
		Delp
		Dple
		God
		Bany
		Pdid
		Dpha
		Ptel
		Diul
		Djun
		Avfl
		Eali
		Etal
		Elyb
		Eisa
		Evib
		Htel
		Hcly
		Hhec
		Hhim
		Herc
		Herd
		Hcha
		Hdem
		Hert
		Hric
		Hsar
		Hele
		Hsap
		Hhew
		Haoe
		Hwal
		Hbur
		Hism
		Hnum
		Heth
		Hatt
		Hhel
		Hmea
		Hmel
		Hmer
		Htim
		Hcyd
		Hpac
		Hcyg
		Hdor
	;
END;
BEGIN TREES;
	TRANSLATE
		1	Ainf,
		2	Hvir,
		3	Msex,
		4	Mste,
		5	Delp,
		6	Dple,
		7	God,
		8	Bany,
		9	Pdid,
		10	Dpha,
		11	Ptel,
		12	Diul,
		13	Djun,
		14	Avfl,
		15	Eali,
		16	Etal,
		17	Elyb,
		18	Eisa,
		19	Evib,
		20	Htel,
		21	Hcly,
		22	Hhec,
		23	Hhim,
		24	Herc,
		25	Herd,
		26	Hcha,
		27	Hdem,
		28	Hert,
		29	Hric,
		30	Hsar,
		31	Hele,
		32	Hsap,
		33	Hhew,
		34	Haoe,
		35	Hwal,
		36	Hbur,
		37	Hism,
		38	Hnum,
		39	Heth,
		40	Hatt,
		41	Hhel,
		42	Hmea,
		43	Hmel,
		44	Hmer,
		45	Htim,
		46	Hcyd,
		47	Hpac,
		48	Hcyg,
		49	Hdor
	;
	TREE * UNTITLED = [&R] (((1:37.98,2:37.98):53.97,(3:42.84,(4:24.85,5:24.85):17.99):49.11):15.75,((6:50,7:50):41.1055,(8:81.9045,((9:22.1121,(10:20.158,(11:16.2541,12:16.2541):3.90393):1.95406):5.474,((13:11.8062,14:11.8062):12.0526,(((15:8.61808,(16:6.07876,17:6.07876):2.53932):1.65052,(18:6.97609,19:6.97609):3.29251):7.5836,((((20:3.8821,21:3.8821):1.61264,(22:4.89623,(23:3.09508,(24:2.56308,25:…
END;
