# Supplementary material for: Rapid expansion and visual specialisation of learning and memory centres in the brains of Heliconiini butterflies
Source: Nat Commun. 2023 Jul 7;14:4024. doi: 10.1038/s41467-023-39618-8 (PMC10328955; doi:10.1038/s41467-023-39618-8)
Supplement: Supplementary file 6 — Source Data [file 41467_2023_39618_MOESM6_ESM.zip › Couto, Young et al_Source Data 2/Source Data Figure S10/pospatdata.csv]

## Sheet: Sheet1
ID	Test	Species	Sex	nYellow	nPurple	nCombo	Total	propYellow	propPurple	propCombo	nCorrect	nIncorrect
D005	Naive	D	f	7	1	1	9	0.777778	0.111111	0.111111	1	8
D005	Trained	D	f	3	1	5	9	0.333333	0.111111	0.555556	5	4
D006	Naive	D	f	0	1	0	1	0	1	0	0	1
D007	Naive	D	f	6	0	4	10	0.6	0	0.4	4	6
D008	Naive	D	m	7	2	3	12	0.583333	0.166667	0.25	3	9
D008	Trained	D	m	16	3	11	30	0.533333	0.1	0.366667	11	19
D009	Naive	D	f	8	0	6	14	0.571429	0	0.428571	6	8
D009	Trained	D	f	12	4	14	30	0.4	0.133333	0.466667	14	16
D010	Naive	D	f	19	2	9	30	0.633333	0.0666667	0.3	9	21
D010	Trained	D	f	9	0	4	13	0.692308	0	0.307692	4	9
D011	Naive	D	f	3	1	1	5	0.6	0.2	0.2	1	4
D011	Trained	D	f	2	0	0	2	1	0	0	0	2
D013	Naive	D	f	5	12	8	25	0.2	0.48	0.32	8	17
D013	Trained	D	f	3	9	3	15	0.2	0.6	0.2	3	12
D014	Naive	D	m	5	15	10	30	0.166667	0.5	0.333333	10	20
D014	Trained	D	m	6	13	11	30	0.2	0.433333	0.366667	11	19
D015	Naive	D	m	1	6	3	10	0.1	0.6	0.3	3	7
D015	Trained	D	m	0	9	21	30	0	0.3	0.7	21	9
D016	Naive	D	m	13	4	10	27	0.481481	0.148148	0.37037	10	17
D016	Trained	D	m	9	5	14	28	0.321429	0.178571	0.5	14	14
D017	Naive	D	f	16	5	9	30	0.533333	0.166667	0.3	9	21
D017	Trained	D	f	9	1	16	26	0.346154	0.0384615	0.615385	16	10
D018	Naive	D	m	9	10	9	28	0.321429	0.357143	0.321429	9	19
D019	Naive	D	m	10	6	7	23	0.434783	0.26087	0.304348	7	16
D019	Trained	D	m	14	6	10	30	0.466667	0.2	0.333333	10	20
D020	Naive	D	f	3	4	7	14	0.214286	0.285714	0.5	7	7
D033	Naive	D	#N/A	2	0	0	2	1	0	0	0	2
D035	Naive	D	m	1	5	6	12	0.0833333	0.416667	0.5	6	6
D035	Trained	D	m	7	7	16	30	0.233333	0.233333	0.533333	16	14
D036	Naive	D	f	9	4	6	19	0.473684	0.210526	0.315789	6	13
D037	Naive	D	m	16	6	8	30	0.533333	0.2	0.266667	8	22
D037	Trained	D	m	7	6	17	30	0.233333	0.2	0.566667	17	13
D073	Naive	D	f	2	18	10	30	0.0666667	0.6	0.333333	10	20
D076	Naive	D	#N/A	5	13	12	30	0.166667	0.433333	0.4	12	18
D078	Naive	D	m	3	19	3	25	0.12	0.76	0.12	3	22
D078	Trained	D	m	4	11	15	30	0.133333	0.366667	0.5	15	15
D102	Naive	D	f	7	0	1	8	0.875	0	0.125	1	7
D102	Trained	D	f	8	0	22	30	0.266667	0	0.733333	22	8
D104	Naive	D	f	4	6	2	12	0.333333	0.5	0.166667	2	10
D104	Trained	D	f	0	6	9	15	0	0.4	0.6	9	6
D107	Naive	D	f	5	0	2	7	0.714286	0	0.285714	2	5
D128	Naive	D	m	1	0	0	1	1	0	0	0	1
D130	Naive	D	m	9	2	2	13	0.692308	0.153846	0.153846	2	11
D130	Trained	D	m	1	0	22	23	0.0434783	0	0.956522	22	1
D131	Naive	D	m	10	13	4	27	0.37037	0.481481	0.148148	4	23
D131	Trained	D	m	3	2	25	30	0.1	0.0666667	0.833333	25	5
D132	Naive	D	m	1	17	2	20	0.05	0.85	0.1	2	18
D132	Trained	D	m	10	3	17	30	0.333333	0.1	0.566667	17	13
D134	Naive	D	f	6	1	4	11	0.545455	0.0909091	0.363636	4	7
D135	Naive	D	f	8	0	2	10	0.8	0	0.2	2	8
D135	Trained	D	f	12	4	7	23	0.521739	0.173913	0.304348	7	16
D137	Naive	D	f	10	2	0	12	0.833333	0.166667	0	0	12
D137	Trained	D	f	10	7	13	30	0.333333	0.233333	0.433333	13	17
D138	Naive	D	f	17	7	6	30	0.566667	0.233333	0.2	6	24
D138	Trained	D	f	9	0	17	26	0.346154	0	0.653846	17	9
D139	Naive	D	f	19	8	3	30	0.633333	0.266667	0.1	3	27
D139	Trained	D	f	3	18	9	30	0.1	0.6	0.3	9	21
D140	Naive	D	m	1	3	1	5	0.2	0.6	0.2	1	4
D141	Naive	D	f	7	0	1	8	0.875	0	0.125	1	7
D141	Trained	D	f	10	10	10	30	0.333333	0.333333	0.333333	10	20
D142	Naive	D	m	6	11	6	23	0.26087	0.478261	0.26087	6	17
D143	Naive	D	m	3	7	5	15	0.2	0.466667	0.333333	5	10
D143	Trained	D	m	1	19	8	28	0.0357143	0.678571	0.285714	8	20
D144	Naive	D	f	3	3	3	9	0.333333	0.333333	0.333333	3	6
D145	Naive	D	m	8	8	3	19	0.421053	0.421053	0.157895	3	16
D145	Trained	D	m	5	14	11	30	0.166667	0.466667	0.366667	11	19
D146	Naive	D	f	1	0	0	1	1	0	0	0	1
D146	Trained	D	f	3	0	6	9	0.333333	0	0.666667	6	3
D155	Naive	D	m	2	1	3	6	0.333333	0.166667	0.5	3	3
D156	Naive	D	m	10	5	4	19	0.526316	0.263158	0.210526	4	15
D156	Trained	D	m	9	9	12	30	0.3	0.3	0.4	12	18
D159	Naive	D	f	20	1	9	30	0.666667	0.0333333	0.3	9	21
D159	Trained	D	f	19	4	7	30	0.633333	0.133333	0.233333	7	23
D160	Naive	D	m	9	8	9	26	0.346154	0.307692	0.346154	9	17
D160	Trained	D	m	1	6	23	30	0.0333333	0.2	0.766667	23	7
D161	Naive	D	f	1	0	1	2	0.5	0	0.5	1	1
D163	Naive	D	f	9	6	15	30	0.3	0.2	0.5	15	15
D163	Trained	D	f	1	5	7	13	0.0769231	0.384615	0.538462	7	6
D170	Naive	D	m	11	4	7	22	0.5	0.181818	0.318182	7	15
D170	Trained	D	m	15	2	12	29	0.517241	0.0689655	0.413793	12	17
D171	Naive	D	#N/A	2	0	0	2	1	0	0	0	2
D203	Naive	D	f	3	0	1	4	0.75	0	0.25	1	3
D207	Naive	D	m	10	10	10	30	0.333333	0.333333	0.333333	10	20
D207	Trained	D	m	5	11	14	30	0.166667	0.366667	0.466667	14	16
D214	Naive	D	m	2	8	4	14	0.142857	0.571429	0.285714	4	10
D214	Trained	D	m	5	5	20	30	0.166667	0.166667	0.666667	20	10
E011	Trained	E	m	0	1	3	4	0	0.25	0.75	3	1
E012	Naive	E	#N/A	0	16	5	21	0	0.761905	0.238095	5	16
E012	Trained	E	#N/A	2	15	12	29	0.0689655	0.517241	0.413793	12	17
E013	Naive	E	m	1	10	7	18	0.0555556	0.555556	0.388889	7	11
E013	Trained	E	m	0	0	21	21	0	0	1	21	0
E014	Naive	E	f	0	20	5	25	0	0.8	0.2	5	20
E014	Trained	E	f	2	4	17	23	0.0869565	0.173913	0.73913	17	6
E022	Naive	E	f	3	18	9	30	0.1	0.6	0.3	9	21
E022	Trained	E	f	2	2	12	16	0.125	0.125	0.75	12	4
E026	Naive	E	f	1	6	4	11	0.0909091	0.545455	0.363636	4	7
E027	Naive	E	m	0	14	5	19	0	0.736842	0.263158	5	14
E027	Trained	E	m	1	1	27	29	0.0344828	0.0344828	0.931034	27	2
E029	Naive	E	m	2	0	1	3	0.666667	0	0.333333	1	2
E030	Naive	E	f	0	24	6	30	0	0.8	0.2	6	24
E030	Trained	E	f	1	5	17	23	0.0434783	0.217391	0.73913	17	6
E032	Naive	E	f	0	4	0	4	0	1	0	0	4
E038	Naive	E	f	0	2	3	5	0	0.4	0.6	3	2
E038	Trained	E	f	0	0	22	22	0	0	1	22	0
E039	Naive	E	m	0	2	0	2	0	1	0	0	2
E040	Naive	E	f	1	6	0	7	0.142857	0.857143	0	0	7
E040	Trained	E	f	4	1	14	19	0.210526	0.0526316	0.736842	14	5
E041	Naive	E	f	0	8	2	10	0	0.8	0.2	2	8
E041	Trained	E	f	0	4	26	30	0	0.133333	0.866667	26	4
E043	Naive	E	f	0	5	0	5	0	1	0	0	5
E043	Trained	E	f	1	4	25	30	0.0333333	0.133333	0.833333	25	5
E044	Naive	E	f	4	0	2	6	0.666667	0	0.333333	2	4
E045	Naive	E	f	0	5	2	7	0	0.714286	0.285714	2	5
E045	Trained	E	f	1	0	22	23	0.0434783	0	0.956522	22	1
E048	Naive	E	m	0	5	2	7	0	0.714286	0.285714	2	5
E048	Trained	E	m	2	0	15	17	0.117647	0	0.882353	15	2
E049	Naive	E	#N/A	0	6	0	6	0	1	0	0	6
E049	Trained	E	#N/A	5	1	24	30	0.166667	0.0333333	0.8	24	6
E053	Naive	E	m	0	7	2	9	0	0.777778	0.222222	2	7
E053	Trained	E	m	1	0	21	22	0.0454545	0	0.954545	21	1
E054	Naive	E	f	0	8	1	9	0	0.888889	0.111111	1	8
E054	Trained	E	f	2	8	20	30	0.0666667	0.266667	0.666667	20	10
E055	Naive	E	f	0	3	0	3	0	1	0	0	3
E114	Naive	E	m	1	7	4	12	0.0833333	0.583333	0.333333	4	8
E114	Trained	E	m	7	1	22	30	0.233333	0.0333333	0.733333	22	8
E115	Naive	E	m	2	19	2	23	0.0869565	0.826087	0.0869565	2	21
E115	Trained	E	m	13	1	16	30	0.433333	0.0333333	0.533333	16	14
E116	Naive	E	f	0	13	1	14	0	0.928571	0.0714286	1	13
E116	Trained	E	f	3	2	25	30	0.1	0.0666667	0.833333	25	5
E117	Naive	E	f	1	14	1	16	0.0625	0.875	0.0625	1	15
E117	Trained	E	f	7	5	18	30	0.233333	0.166667	0.6	18	12
E118	Naive	E	#N/A	0	0	1	1	0	0	1	1	0
E119	Naive	E	#N/A	0	1	1	2	0	0.5	0.5	1	1
E120	Naive	E	f	0	9	5	14	0	0.642857	0.357143	5	9
E121	Naive	E	m	13	6	11	30	0.433333	0.2	0.366667	11	19
E121	Trained	E	m	0	1	29	30	0	0.0333333	0.966667	29	1
E122	Naive	E	m	1	9	3	13	0.0769231	0.692308	0.230769	3	10
E122	Trained	E	m	7	0	23	30	0.233333	0	0.766667	23	7
E123	Naive	E	f	6	20	4	30	0.2	0.666667	0.133333	4	26
E123	Trained	E	f	3	0	13	16	0.1875	0	0.8125	13	3
E124	Naive	E	f	0	6	2	8	0	0.75	0.25	2	6
E124	Trained	E	f	1	0	10	11	0.0909091	0	0.909091	10	1
E125	Naive	E	f	3	9	3	15	0.2	0.6	0.2	3	12
E125	Trained	E	f	5	0	18	23	0.217391	0	0.782609	18	5
E126	Naive	E	m	19	1	8	28	0.678571	0.0357143	0.285714	8	20
E126	Trained	E	m	14	0	16	30	0.466667	0	0.533333	16	14
E127	Naive	E	m	3	9	5	17	0.176471	0.529412	0.294118	5	12
E127	Trained	E	m	2	5	23	30	0.0666667	0.166667	0.766667	23	7
M005	Naive	M	m	5	8	0	13	0.384615	0.615385	0	0	13
M005	Trained	M	m	7	0	20	27	0.259259	0	0.740741	20	7
M006	Naive	M	m	1	0	1	2	0.5	0	0.5	1	1
M007	Trained	M	f	12	0	9	21	0.571429	0	0.428571	9	12
M008	Naive	M	f	3	0	2	5	0.6	0	0.4	2	3
M008	Trained	M	f	2	3	18	23	0.0869565	0.130435	0.782609	18	5
M009	Naive	M	f	3	2	2	7	0.428571	0.285714	0.285714	2	5
M009	Trained	M	f	3	0	7	10	0.3	0	0.7	7	3
M010	Naive	M	m	1	16	1	18	0.0555556	0.888889	0.0555556	1	17
M010	Trained	M	m	0	0	11	11	0	0	1	11	0
M011	Trained	M	f	0	1	7	8	0	0.125	0.875	7	1
M012	Naive	M	f	2	9	5	16	0.125	0.5625	0.3125	5	11
M012	Trained	M	f	0	0	13	13	0	0	1	13	0
M014	Naive	M	#N/A	0	3	2	5	0	0.6	0.4	2	3
M014	Trained	M	#N/A	0	0	1	1	0	0	1	1	0
M018	Naive	M	m	0	24	4	28	0	0.857143	0.142857	4	24
M018	Trained	M	m	1	3	17	21	0.047619	0.142857	0.809524	17	4
M021	Naive	M	f	0	0	1	1	0	0	1	1	0
M022	Naive	M	f	6	2	2	10	0.6	0.2	0.2	2	8
M022	Trained	M	f	13	0	17	30	0.433333	0	0.566667	17	13
M031	Naive	M	f	7	1	3	11	0.636364	0.0909091	0.272727	3	8
M033	Naive	M	m	3	0	0	3	1	0	0	0	3
M038	Naive	M	f	12	0	2	14	0.857143	0	0.142857	2	12
M038	Trained	M	f	3	1	26	30	0.1	0.0333333	0.866667	26	4
M102	Naive	M	m	12	0	2	14	0.857143	0	0.142857	2	12
M102	Trained	M	m	11	0	19	30	0.366667	0	0.633333	19	11
M103	Naive	M	f	10	0	2	12	0.833333	0	0.166667	2	10
M103	Trained	M	f	15	0	10	25	0.6	0	0.4	10	15
