# Supplementary material for: Rapid expansion and visual specialisation of learning and memory centres in the brains of Heliconiini butterflies
Source: Nat Commun. 2023 Jul 7;14:4024. doi: 10.1038/s41467-023-39618-8 (PMC10328955; doi:10.1038/s41467-023-39618-8)
Supplement: Supplementary file 6 — Source Data [file 41467_2023_39618_MOESM6_ESM.zip › Couto, Young et al_Source Data 2/Source Data Figure 2/Heliconiini.trees]

#NEXUS
Begin trees;
	translate
		1	Pdid,
		2	Dpha,
		3	Ptel,
		4	Diul,
		5	Djun,
		6	Avfl,
		7	Eali,
		8	Etal,
		9	Elyb,
		10	Eisa,
		11	Evib,
		12	Htel,
		13	Hcly,
		14	Hhec,
		15	Hhim,
		16	Herc,
		17	Herd,
		18	Hcha,
		19	Hdem,
		20	Hert,
		21	Hric,
		22	Hsar,
		23	Hele,
		24	Hsap,
		25	Hhew,
		26	Haoe,
		27	Hwal,
		28	Hbur,
		29	Hism,
		30	Hnum,
		31	Heth,
		32	Hatt,
		33	Hhel,
		34	Hmea,
		35	Hmel,
		36	Hmer,
		37	Htim,
		38	Hcyd,
		39	Hpac,
		40	Hcyg,
		41	Hdor;
		tree UNTITLED = ((1:22.1121,(2:20.158,(3:16.2541,4:16.2541):3.90393):1.95406):5.474,((5:11.8062,6:11.8062):12.0526,(((10:6.97609,11:6.97609):3.29251,(7:8.61808,(8:6.07876,9:6.07876):2.53932):1.65052):7.5836,((((12:3.8821,13:3.8821):1.61264,(14:4.89623,(15:3.09508,(16:2.56308,17:2.56308):0.532):1.80115):0.59851):0.35697,(18:4.96131,((19:0.3403,20:0.3403):4.19274,(21:4.22857,(22:2.74026,(23:1.57933,(24:1.23282,25:1.23282):0.346515):1.16093):1.4883):0.304475):0.428265):0.8904):5.50927,(26:9.87461,(41:9.09722,((27:2.74923,28:2.74923):5.57636,(((29:2.98647,30:2.98647):0.731485,(31:3.29857,(32:2.61059,33:2.61059):0.68798):0.41939):0.45253,((34:2.81191,(35:2.02229,36:2.02229):0.78962):0.42051,(37:2.63774,(38:2.06247,(39:1.54321,40:1.54321):0.51926):0.575265):0.594685):0.93807):4.1551):0.771625):0.777395):1.48637):6.49121):6.00663):3.72724);

end;
