# Supplementary material for: Rapid expansion and visual specialisation of learning and memory centres in the brains of Heliconiini butterflies
Source: Nat Commun. 2023 Jul 7;14:4024. doi: 10.1038/s41467-023-39618-8 (PMC10328955; doi:10.1038/s41467-023-39618-8)
Supplement: Supplementary file 6 — Source Data [file 41467_2023_39618_MOESM6_ESM.zip › Couto, Young et al_Source Data 2/Source Data Figure 5/LTMdata.csv]

## Sheet: Sheet1
ID	Test	Trained.on	Species	Sex	Group	Heliconius	nYellow	nPurple	Correct	Wrong	propcorrect
D104J	LTM	Y	D	m	LTM	No	12	7	12	7	0.631579
D104J	Naive	Y	D	m	LTM	No	5	19	5	19	0.208333
D104J	Trained	Y	D	m	LTM	No	17	12	17	12	0.586207
D105	LTM	P	D	f	LTM	No	6	2	2	6	0.25
D105	Naive	P	D	f	LTM	No	9	3	3	9	0.25
D105	Trained	P	D	f	LTM	No	7	23	23	7	0.766667
D107J	LTM	Y	D	f	LTM	No	9	0	9	0	1
D107J	Trained	Y	D	f	LTM	No	21	1	21	1	0.954545
D108J	LTM	Y	D	m	LTM	No	2	12	2	12	0.142857
D108J	Naive	Y	D	m	LTM	No	4	11	4	11	0.266667
D108J	Trained	Y	D	m	LTM	No	29	1	29	1	0.966667
D109J	LTM	P	D	f	LTM	No	3	16	16	3	0.842105
D109J	Naive	P	D	f	LTM	No	2	2	2	2	0.5
D109J	Trained	P	D	f	LTM	No	1	4	4	1	0.8
D111J	LTM	P	D	m	LTM	No	0	6	6	0	1
D111J	Naive	P	D	m	LTM	No	1	0	0	1	0
D111J	Trained	P	D	m	LTM	No	0	30	30	0	1
D50J	LTM	P	D	f	LTM	No	29	1	1	29	0.0333333
D50J	Naive	P	D	f	LTM	No	7	0	0	7	0
D50J	Trained	P	D	f	LTM	No	2	5	5	2	0.714286
D55J	LTM	Y	D	m	LTM	No	16	14	16	14	0.533333
D55J	Naive	Y	D	m	LTM	No	13	17	13	17	0.433333
D55J	Trained	Y	D	m	LTM	No	27	3	27	3	0.9
D57	LTM	P	D	m	LTM	No	8	22	22	8	0.733333
D57	Naive	P	D	m	LTM	No	17	13	13	17	0.433333
D57	Trained	P	D	m	LTM	No	1	29	29	1	0.966667
D59	LTM	Y	D	f	LTM	No	21	1	21	1	0.954545
D59	Naive	Y	D	f	LTM	No	15	15	15	15	0.5
D59	Trained	Y	D	f	LTM	No	30	0	30	0	1
D60	LTM	P	D	f	LTM	No	6	8	8	6	0.571429
D60	Naive	P	D	f	LTM	No	6	1	1	6	0.142857
D60	Trained	P	D	f	LTM	No	4	19	19	4	0.826087
D62	LTM	P	D	m	LTM	No	25	5	5	25	0.166667
D62	Naive	P	D	m	LTM	No	19	7	7	19	0.269231
D62	Trained	P	D	m	LTM	No	12	18	18	12	0.6
D64	LTM	P	D	f	LTM	No	0	3	3	0	1
D64	Naive	P	D	f	LTM	No	24	0	0	24	0
D64	Trained	P	D	f	LTM	No	3	8	8	3	0.727273
D64J	LTM	P	D	m	LTM	No	0	20	20	0	1
D64J	Naive	P	D	m	LTM	No	17	13	13	17	0.433333
D64J	Trained	P	D	m	LTM	No	4	26	26	4	0.866667
D65	LTM	P	D	m	LTM	No	2	28	28	2	0.933333
D65	Naive	P	D	m	LTM	No	7	1	1	7	0.125
D65	Trained	P	D	m	LTM	No	4	13	13	4	0.764706
D66	LTM	P	D	f	LTM	No	6	1	1	6	0.142857
D66	Naive	P	D	f	LTM	No	7	1	1	7	0.125
D66	Trained	P	D	f	LTM	No	2	3	3	2	0.6
D66J	LTM	Y	D	m	LTM	No	1	29	1	29	0.0333333
D66J	Naive	Y	D	m	LTM	No	0	30	0	30	0
D66J	Trained	Y	D	m	LTM	No	23	7	23	7	0.766667
D67	LTM	Y	D	m	LTM	No	11	8	11	8	0.578947
D67	Naive	Y	D	m	LTM	No	8	16	8	16	0.333333
D67	Trained	Y	D	m	LTM	No	8	0	8	0	1
D68J	LTM	Y	D	m	LTM	No	4	26	4	26	0.133333
D68J	Naive	Y	D	m	LTM	No	2	24	2	24	0.0769231
D68J	Trained	Y	D	m	LTM	No	28	2	28	2	0.933333
D69	LTM	P	D	f	LTM	No	2	4	4	2	0.666667
D69	Naive	P	D	f	LTM	No	9	0	0	9	0
D69	Trained	P	D	f	LTM	No	4	6	6	4	0.6
D70J	LTM	Y	D	m	LTM	No	1	29	1	29	0.0333333
D70J	Naive	Y	D	m	LTM	No	1	29	1	29	0.0333333
D70J	Trained	Y	D	m	LTM	No	30	0	30	0	1
D71	LTM	Y	D	m	LTM	No	5	12	5	12	0.294118
D71	Naive	Y	D	m	LTM	No	17	13	17	13	0.566667
D71	Trained	Y	D	m	LTM	No	21	9	21	9	0.7
D72	LTM	Y	D	m	LTM	No	20	10	20	10	0.666667
D72	Naive	Y	D	m	LTM	No	10	20	10	20	0.333333
D72	Trained	Y	D	m	LTM	No	30	0	30	0	1
D73	LTM	P	D	m	LTM	No	25	5	5	25	0.166667
D73	Naive	P	D	m	LTM	No	23	7	7	23	0.233333
D73	Trained	P	D	m	LTM	No	9	21	21	9	0.7
D75	LTM	P	D	f	LTM	No	9	2	2	9	0.181818
D75	Naive	P	D	f	LTM	No	14	2	2	14	0.125
D75	Trained	P	D	f	LTM	No	3	9	9	3	0.75
D76J	LTM	Y	D	m	LTM	No	20	10	20	10	0.666667
D76J	Naive	Y	D	m	LTM	No	18	12	18	12	0.6
D76J	Trained	Y	D	m	LTM	No	29	1	29	1	0.966667
D77	LTM	Y	D	m	LTM	No	12	11	12	11	0.521739
D77	Naive	Y	D	m	LTM	No	11	19	11	19	0.366667
D77	Trained	Y	D	m	LTM	No	24	6	24	6	0.8
D78	LTM	Y	D	m	LTM	No	3	11	3	11	0.214286
D78	Naive	Y	D	m	LTM	No	6	17	6	17	0.26087
D78	Trained	Y	D	m	LTM	No	10	1	10	1	0.909091
D79	LTM	P	D	m	LTM	No	12	18	18	12	0.6
D79	Naive	P	D	m	LTM	No	11	9	9	11	0.45
D79	Trained	P	D	m	LTM	No	4	26	26	4	0.866667
D79J	LTM	Y	D	m	LTM	No	4	26	4	26	0.133333
D79J	Naive	Y	D	m	LTM	No	4	25	4	25	0.137931
D79J	Trained	Y	D	m	LTM	No	30	0	30	0	1
D80	LTM	P	D	m	LTM	No	3	27	27	3	0.9
D80	Naive	P	D	m	LTM	No	24	6	6	24	0.2
D80	Trained	P	D	m	LTM	No	0	30	30	0	1
D81	LTM	P	D	f	LTM	No	8	9	9	8	0.529412
D81	Naive	P	D	f	LTM	No	8	0	0	8	0
D81	Trained	P	D	f	LTM	No	3	7	7	3	0.7
D83	LTM	P	D	f	LTM	No	5	2	2	5	0.285714
D83	Naive	P	D	f	LTM	No	28	2	2	28	0.0666667
D83	Trained	P	D	f	LTM	No	4	8	8	4	0.666667
D85	LTM	P	D	m	LTM	No	4	1	1	4	0.2
D85	Naive	P	D	m	LTM	No	4	4	4	4	0.5
D85	Trained	P	D	m	LTM	No	4	19	19	4	0.826087
D90	LTM	Y	D	m	LTM	No	8	8	8	8	0.5
D90	Naive	Y	D	m	LTM	No	12	18	12	18	0.4
D90	Trained	Y	D	m	LTM	No	27	3	27	3	0.9
D91J	LTM	P	D	m	LTM	No	3	27	27	3	0.9
D91J	Naive	P	D	m	LTM	No	4	2	2	4	0.333333
D91J	Trained	P	D	m	LTM	No	0	30	30	0	1
D92J	LTM	P	D	f	LTM	No	11	2	2	11	0.153846
D92J	Naive	P	D	f	LTM	No	11	0	0	11	0
D94J	LTM	P	D	f	LTM	No	5	4	4	5	0.444444
D94J	Naive	P	D	f	LTM	No	3	2	2	3	0.4
D94J	Trained	P	D	f	LTM	No	6	24	24	6	0.8
D95J	LTM	Y	D	m	LTM	No	7	0	7	0	1
D95J	Naive	Y	D	m	LTM	No	6	15	6	15	0.285714
D95J	Trained	Y	D	m	LTM	No	29	1	29	1	0.966667
D97	LTM	Y	D	m	LTM	No	2	16	2	16	0.111111
D97	Naive	Y	D	m	LTM	No	8	22	8	22	0.266667
D97	Trained	Y	D	m	LTM	No	28	2	28	2	0.933333
D97J	LTM	Y	D	f	LTM	No	5	10	5	10	0.333333
D97J	Naive	Y	D	f	LTM	No	0	1	0	1	0
D97J	Trained	Y	D	f	LTM	No	12	5	12	5	0.705882
D98J	LTM	Y	D	f	LTM	No	8	14	8	14	0.363636
D98J	Naive	Y	D	f	LTM	No	1	3	1	3	0.25
D98J	Trained	Y	D	f	LTM	No	8	0	8	0	1
E06	LTM	Y	E	f	LTM	Yes	5	10	5	10	0.333333
E06	Naive	Y	E	f	LTM	Yes	1	14	1	14	0.0666667
E06	Trained	Y	E	f	LTM	Yes	22	0	22	0	1
E07	LTM	Y	E	m	LTM	Yes	20	10	20	10	0.666667
E07	Naive	Y	E	m	LTM	Yes	0	6	0	6	0
E07	Trained	Y	E	m	LTM	Yes	11	0	11	0	1
E09	LTM	Y	E	m	LTM	Yes	15	2	15	2	0.882353
E09	Naive	Y	E	m	LTM	Yes	1	29	1	29	0.0333333
E09	Trained	Y	E	m	LTM	Yes	30	0	30	0	1
E10	LTM	P	E	f	LTM	Yes	1	6	6	1	0.857143
E10	Naive	P	E	f	LTM	Yes	15	13	13	15	0.464286
E10	Trained	P	E	f	LTM	Yes	0	21	21	0	1
E11	LTM	Y	E	f	LTM	Yes	12	5	12	5	0.705882
E11	Naive	Y	E	f	LTM	Yes	4	22	4	22	0.153846
E11	Trained	Y	E	f	LTM	Yes	30	0	30	0	1
E14	LTM	Y	E	f	LTM	Yes	6	3	6	3	0.666667
E14	Naive	Y	E	f	LTM	Yes	6	14	6	14	0.3
E14	Trained	Y	E	f	LTM	Yes	28	0	28	0	1
E16	LTM	P	E	f	LTM	Yes	0	30	30	0	1
E16	Naive	P	E	f	LTM	Yes	4	1	1	4	0.2
E16	Trained	P	E	f	LTM	Yes	0	13	13	0	1
E18	LTM	P	E	f	LTM	Yes	0	13	13	0	1
E18	Naive	P	E	f	LTM	Yes	6	1	1	6	0.142857
E18	Trained	P	E	f	LTM	Yes	11	19	19	11	0.633333
E19	LTM	Y	E	f	LTM	Yes	14	10	14	10	0.583333
E19	Naive	Y	E	f	LTM	Yes	3	15	3	15	0.166667
E19	Trained	Y	E	f	LTM	Yes	6	1	6	1	0.857143
E20	LTM	Y	E	f	LTM	Yes	30	0	30	0	1
E20	Naive	Y	E	f	LTM	Yes	2	11	2	11	0.153846
E20	Trained	Y	E	f	LTM	Yes	30	0	30	0	1
E22	LTM	Y	E	m	LTM	Yes	28	2	28	2	0.933333
E22	Naive	Y	E	m	LTM	Yes	1	11	1	11	0.0833333
E22	Trained	Y	E	m	LTM	Yes	30	0	30	0	1
E25	LTM	P	E	m	LTM	Yes	12	18	18	12	0.6
E25	Naive	P	E	m	LTM	Yes	6	6	6	6	0.5
E25	Trained	P	E	m	LTM	Yes	8	22	22	8	0.733333
E27	LTM	Y	E	m	LTM	Yes	29	1	29	1	0.966667
E27	Naive	Y	E	m	LTM	Yes	1	11	1	11	0.0833333
E27	Trained	Y	E	m	LTM	Yes	30	0	30	0	1
E29	LTM	Y	E	f	LTM	Yes	5	10	5	10	0.333333
E29	Naive	Y	E	f	LTM	Yes	1	12	1	12	0.0769231
E29	Trained	Y	E	f	LTM	Yes	6	2	6	2	0.75
E30	LTM	P	E	f	LTM	Yes	0	8	8	0	1
E30	Naive	P	E	f	LTM	Yes	5	5	5	5	0.5
E30	Trained	P	E	f	LTM	Yes	1	8	8	1	0.888889
E31	LTM	Y	E		LTM	Yes	28	2	28	2	0.933333
E31	Naive	Y	E		LTM	Yes	8	22	8	22	0.266667
E31	Trained	Y	E		LTM	Yes	30	0	30	0	1
E32	LTM	Y	E	m	LTM	Yes	15	2	15	2	0.882353
E32	Naive	Y	E	m	LTM	Yes	2	28	2	28	0.0666667
E32	Trained	Y	E	m	LTM	Yes	11	3	11	3	0.785714
E34	LTM	Y	E	m	LTM	Yes	26	4	26	4	0.866667
E34	Naive	Y	E	m	LTM	Yes	1	7	1	7	0.125
E34	Trained	Y	E	m	LTM	Yes	29	1	29	1	0.966667
E37	LTM	Y	E	f	LTM	Yes	13	0	13	0	1
E37	Naive	Y	E	f	LTM	Yes	0	10	0	10	0
E37	Trained	Y	E	f	LTM	Yes	14	2	14	2	0.875
E41	LTM	Y	E	f	LTM	Yes	18	2	18	2	0.9
E41	Naive	Y	E	f	LTM	Yes	1	11	1	11	0.0833333
E41	Trained	Y	E	f	LTM	Yes	28	2	28	2	0.933333
E42	LTM	Y	E	m	LTM	Yes	15	0	15	0	1
E42	Naive	Y	E	m	LTM	Yes	2	10	2	10	0.166667
E42	Trained	Y	E	m	LTM	Yes	14	1	14	1	0.933333
E43	LTM	Y	E	f	LTM	Yes	2	28	2	28	0.0666667
E43	Naive	Y	E	f	LTM	Yes	0	17	0	17	0
E43	Trained	Y	E	f	LTM	Yes	16	0	16	0	1
E45	LTM	Y	E	m	LTM	Yes	16	0	16	0	1
E45	Naive	Y	E	m	LTM	Yes	3	20	3	20	0.130435
E45	Trained	Y	E	m	LTM	Yes	30	0	30	0	1
E46	LTM	Y	E	f	LTM	Yes	12	2	12	2	0.857143
E46	Naive	Y	E	f	LTM	Yes	1	14	1	14	0.0666667
E46	Trained	Y	E	f	LTM	Yes	30	0	30	0	1
E47	LTM	Y	E	f	LTM	Yes	7	3	7	3	0.7
E47	Naive	Y	E	f	LTM	Yes	1	8	1	8	0.111111
E47	Trained	Y	E	f	LTM	Yes	30	0	30	0	1
