# Supplementary material for: Rapid expansion and visual specialisation of learning and memory centres in the brains of Heliconiini butterflies
Source: Nat Commun. 2023 Jul 7;14:4024. doi: 10.1038/s41467-023-39618-8 (PMC10328955; doi:10.1038/s41467-023-39618-8)
Supplement: Supplementary file 6 — Source Data [file 41467_2023_39618_MOESM6_ESM.zip › Couto, Young et al_Source Data 2/Source Data Figure 5/bicondiscdata.csv]

## Sheet: Sheet1
ID	Test	Species	nPY	nRY	nBP	nBR	Total	Trained.on	nCorrect	nIncorrect
D05	Naive	D	2	6	10	8	26	py	10	16
D05	Trained	D	0	2	10	16	28	py	16	12
D09	Naive	D	0	10	6	12	28	py	12	16
D09	Trained	D	0	0	7	15	22	py	15	7
D17	Naive	D	1	0	14	13	28	py	14	14
D17	Trained	D	1	0	16	11	28	py	12	16
D18	Naive	D	6	4	9	5	24	py	11	13
D18	Trained	D	3	8	10	7	28	py	10	18
D20	Naive	D	1	5	8	3	17	py	4	13
D20	Trained	D	2	4	9	13	28	py	15	13
D25	Naive	D	3	6	5	8	22	py	11	11
D25	Trained	D	0	3	7	8	18	py	8	10
D27	Trained	D	0	0	11	17	28	py	17	11
D28	Trained	D	1	0	12	15	28	py	16	12
D29	Trained	D	2	4	14	8	28	py	10	18
D35	Naive	D	0	8	0	0	8	ry	8	0
D35	Trained	D	3	24	1	0	28	ry	25	3
D40	Naive	D	0	5	2	1	8	ry	7	1
D40	Trained	D	0	0	12	16	28	ry	12	16
D42	Naive	D	3	8	0	1	12	ry	8	4
D42	Trained	D	5	16	0	0	21	ry	16	5
D57	Naive	D	7	8	3	10	28	ry	11	17
D57	Trained	D	4	4	12	8	28	ry	16	12
D79	Naive	D	0	0	0	1	1	ry	0	1
D79	Trained	D	6	0	10	11	27	ry	10	17
E07	Naive	E	4	14	1	9	28	py	13	15
E07	Trained	E	15	8	1	4	28	py	19	9
E09	Naive	E	0	1	1	11	13	py	11	2
E09	Trained	E	1	1	0	26	28	py	27	1
E10	Naive	E	5	0	5	18	28	py	23	5
E10	Trained	E	21	4	1	1	27	py	22	5
E21	Naive	E	5	0	4	2	11	py	7	4
E21	Trained	E	25	1	0	2	28	py	27	1
E22	Naive	E	1	13	0	6	20	py	7	13
E22	Trained	E	2	12	0	14	28	py	16	12
E23	Naive	E	5	0	3	2	10	py	7	3
E23	Trained	E	13	4	0	1	18	py	14	4
E29	Naive	E	1	2	3	7	13	py	8	5
E29	Trained	E	0	0	3	25	28	py	25	3
E33	Naive	E	8	9	5	6	28	ry	14	14
E33	Trained	E	6	21	0	1	28	ry	21	7
E36	Naive	E	2	3	2	4	11	ry	5	6
E36	Trained	E	0	16	0	0	16	ry	16	0
E43	Naive	E	4	3	0	9	16	ry	3	13
E43	Trained	E	3	23	2	0	28	ry	25	3
E49	Naive	E	1	0	3	5	9	ry	3	6
E49	Trained	E	3	0	12	1	16	ry	12	4
E52	Naive	E	5	12	2	8	27	ry	14	13
E52	Trained	E	0	14	0	0	14	ry	14	0
E58	Naive	E	0	1	1	2	4	ry	2	2
E58	Trained	E	1	26	1	0	28	ry	27	1
