# Supplementary material for: Rapid expansion and visual specialisation of learning and memory centres in the brains of Heliconiini butterflies
Source: Nat Commun. 2023 Jul 7;14:4024. doi: 10.1038/s41467-023-39618-8 (PMC10328955; doi:10.1038/s41467-023-39618-8)
Supplement: Supplementary file 6 — Source Data [file 41467_2023_39618_MOESM6_ESM.zip › Couto, Young et al_Source Data 2/Source Data Figure S9/pollenfeeding.csv]

	pf
Hpac	1
Hcyg	1
Hcyd	1
Htim	1
Hmel	1
Hmer	1
Hmea	1
Hatt	1
Hhel	1
Heth	1
Hism	1
Hnum	1
Hwal	1
Hbur	1
Hxan	1
Hdor	1
Haoe	0
Hsap	1
Hhew	1
Hele	1
Hsar	1
Hric	1
Hdem	1
Hert	1
Hcha	1
Herc	1
Herd	1
Hhim	1
Hhec	1
Htel	1
Hcly	1
Etal	0
Elyb	0
Eali	0
Evib	0
Elam	0
Eisa	0
Djun	0
Avfl	0
Ptel	0
Diul	0
Dpha	0
Pdid	0
Smor	0
Jcoe	0
Mcin	0
Bany	0
Dple	0
